# Supplementary material for: 4-(1H-Benzimidazol-2-ylmeth­oxy)-3-eth­oxy­benzaldehyde trihydrate
Source: Acta Crystallogr Sect E Struct Rep Online. 2010 Jul 17;66(Pt 8):o2052. doi: 10.1107/S1600536810027455 (PMC3007197; doi:10.1107/S1600536810027455)
Supplement: Supplementary file 2 [file e-66-o2052-Isup2.hkl]

# 
# h,k,l, Fc-squared, Fo-squared, sigma(Fo-squared) and status flag 
# 
data_I
_shelx_title ' unknown in P2(1)2(1)2(1)' 
_shelx_refln_list_code          4 
_shelx_F_calc_maximum       75.74 
_exptl_crystal_F_000       744.00 
_reflns_d_resolution_high  0.7900 
 
loop_ 
 _symmetry_equiv_pos_as_xyz 
 'x, y, z' 
 '-x+1/2, -y, z+1/2' 
 '-x, y+1/2, -z+1/2' 
 'x+1/2, -y+1/2, -z' 
 
_cell_length_a     7.3020 
_cell_length_b     9.3170 
_cell_length_c    25.9498 
_cell_angle_alpha  90.000 
_cell_angle_beta   90.000 
_cell_angle_gamma  90.000 
 
_shelx_F_squared_multiplier     1.000 
 
loop_ 
 _refln_index_h 
 _refln_index_k 
 _refln_index_l 
 _refln_F_squared_calc 
 _refln_F_squared_meas 
 _refln_F_squared_sigma 
 _refln_observed_status 
   2   0   0     3303.89     3303.95      6.46 o 
   4   0   0     3875.02     4248.72     15.75 o 
   6   0   0      692.53      739.28      7.23 o 
   8   0   0        0.00       -0.90      0.90 o 
   1   1   0      864.23      795.48      3.72 o 
   3   1   0      399.11      427.92      4.01 o 
   4   1   0     1627.57     1870.86     41.58 o 
   5   1   0      179.69      172.42      3.61 o 
   6   1   0      229.75      233.70      1.50 o 
   7   1   0        7.74        6.29      0.57 o 
   8   1   0       35.31       34.80      1.17 o 
   9   1   0        3.84        5.59      0.55 o 
   2   2   0     2689.80     2590.69      9.74 o 
   3   2   0      812.40      816.68     12.00 o 
   4   2   0     1994.53     1986.17     47.71 o 
   5   2   0      160.17      164.58      3.75 o 
   6   2   0      132.01      134.99      1.10 o 
   7   2   0       11.31       10.28      0.67 o 
   8   2   0       48.48       48.48      1.00 o 
   9   2   0        2.76        5.18      0.48 o 
   1   3   0     1575.05     1669.55      5.43 o 
   2   3   0      229.27      220.87      4.47 o 
   3   3   0      521.00      524.20      3.76 o 
   4   3   0      386.16      405.37      3.74 o 
   5   3   0       20.75       16.98      1.59 o 
   6   3   0      146.70      148.44      1.26 o 
   7   3   0       70.05       65.59      1.01 o 
   8   3   0       50.78       51.64      0.90 o 
   0   4   0      105.43      114.70      2.64 o 
   1   4   0      344.53      335.66      2.60 o 
   2   4   0       57.58       57.35      1.59 o 
   3   4   0      345.58      333.14      3.43 o 
   4   4   0       57.17       66.98      2.53 o 
   5   4   0      393.50      448.31     13.91 o 
   6   4   0        4.18        4.10      0.75 o 
   7   4   0        0.17        0.07      0.54 o 
   8   4   0       17.47       17.50      0.59 o 
   1   5   0      276.59      271.61      7.64 o 
   2   5   0      111.44      121.76      2.09 o 
   3   5   0       30.46       24.39      1.31 o 
   4   5   0       46.59       46.99      1.71 o 
   5   5   0        0.24       -0.14      0.83 o 
   6   5   0        0.25        0.48      0.56 o 
   7   5   0        0.43        0.91      0.55 o 
   8   5   0        9.73       10.42      0.62 o 
   0   6   0       38.79       38.35      2.00 o 
   1   6   0      132.99      134.58      6.21 o 
   2   6   0       19.06       22.39      4.97 o 
   3   6   0      412.33      420.32      4.38 o 
   4   6   0        8.63        6.28      0.83 o 
   5   6   0        1.38        0.97      0.83 o 
   6   6   0       19.74       21.26      1.24 o 
   7   6   0       33.94       32.96      1.17 o 
   1   7   0      174.99      163.59      4.23 o 
   2   7   0       23.85       23.52      1.05 o 
   3   7   0      508.35      491.21      4.56 o 
   4   7   0        0.80        1.32      0.56 o 
   5   7   0       61.17       65.47      1.73 o 
   6   7   0        3.47        2.07      0.76 o 
   7   7   0        0.22        0.00      0.55 o 
   0   8   0       42.92       46.22      1.66 o 
   1   8   0      130.32      116.19      1.61 o 
   2   8   0       54.84       59.86      1.80 o 
   3   8   0       20.94       18.43      1.17 o 
   4   8   0       76.33       84.63      1.32 o 
   5   8   0       38.08       42.47      2.52 o 
   6   8   0       73.70       78.63      1.38 o 
   1   9   0       56.36       50.72      1.15 o 
   2   9   0       88.55       74.66      1.94 o 
   3   9   0        5.67        4.21      0.97 o 
   4   9   0      107.10      112.97      1.94 o 
   5   9   0       28.58       30.60      0.76 o 
   0  10   0      214.58      200.81      2.71 o 
   1  10   0        8.22        7.59      0.90 o 
   2  10   0        9.61       10.56      0.97 o 
   3  10   0       38.26       39.52      1.24 o 
   4  10   0        6.02        6.42      0.55 o 
   1  11   0       11.74       13.18      0.76 o 
   2  11   0        4.17        7.52      0.62 o 
   3  11   0       22.48       25.63      0.69 o 
   1   0   1       45.96       46.06      0.56 o 
   3   0   1      118.86      116.49      1.61 o 
   4   0   1     2849.65     3032.01     12.91 o 
   5   0   1       30.75       29.01      1.17 o 
   6   0   1       32.30       31.36      0.85 o 
   7   0   1        1.24        1.73      0.51 o 
   8   0   1       15.73       14.10      0.76 o 
   9   0   1        0.23        2.97      0.55 o 
   1   1   1      207.98      208.19      1.70 o 
   3   1   1       17.78       18.22      0.77 o 
   4   1   1     5736.22     6160.99     29.32 o 
   5   1   1       55.42       52.71      1.61 o 
   6   1   1      293.73      289.75      1.55 o 
   7   1   1        7.43        7.03      0.40 o 
   8   1   1        9.95        9.07      0.49 o 
   9   1   1        1.56        3.95      1.41 o 
   1   2   1      203.44      181.41      3.02 o 
   2   2   1     1112.67     1189.53      7.70 o 
   3   2   1       56.07       72.47      1.19 o 
   4   2   1      737.45      745.45     20.06 o 
   5   2   1      245.09      240.87      3.27 o 
   6   2   1      531.35      521.49      3.58 o 
   7   2   1        9.10       10.92      0.39 o 
   8   2   1       43.47       43.21      0.68 o 
   9   2   1        6.00        6.14      0.48 o 
   0   3   1        2.53        1.82      0.38 o 
   1   3   1      849.71      867.94      5.55 o 
   2   3   1      469.99      481.10      2.80 o 
   3   3   1      379.33      409.36      4.09 o 
   4   3   1       68.32       80.74      2.56 o 
   5   3   1        2.96        2.47      1.21 o 
   6   3   1       19.06       16.53      0.43 o 
   7   3   1       44.45       46.64      0.62 o 
   8   3   1       46.76       47.76      0.64 o 
   0   4   1       44.11       40.13      0.64 o 
   1   4   1      391.94      391.93      1.89 o 
   2   4   1      195.55      216.42      1.78 o 
   3   4   1        7.69       10.85      0.84 o 
   4   4   1       17.83       18.21      0.96 o 
   5   4   1       70.10       71.76      2.13 o 
   6   4   1       75.99       76.03      1.04 o 
   7   4   1        4.49        3.94      0.41 o 
   8   4   1        4.47        4.61      0.33 o 
   0   5   1        2.78        2.16      0.66 o 
   1   5   1      124.96      147.37      2.68 o 
   2   5   1      226.67      253.75      2.55 o 
   3   5   1      101.67       96.43      1.50 o 
   4   5   1      161.97      151.58      1.95 o 
   5   5   1       20.35       19.12      1.24 o 
   6   5   1       11.25        9.05      1.24 o 
   7   5   1       51.95       54.51      1.08 o 
   8   5   1        1.00        0.69      0.34 o 
   0   6   1      110.31      125.18      2.28 o 
   1   6   1      326.86      323.33      3.75 o 
   2   6   1        5.65        6.30      0.74 o 
   3   6   1       12.83        8.59      0.81 o 
   4   6   1      126.28      136.01      6.30 o 
   5   6   1      166.36      154.76      1.89 o 
   6   6   1       11.60       12.26      0.78 o 
   7   6   1       16.31       16.54      0.68 o 
   0   7   1       64.44       55.76      1.74 o 
   1   7   1        6.11        6.41      1.22 o 
   2   7   1      317.40      326.12      2.20 o 
   3   7   1       20.74       17.26      0.66 o 
   4   7   1        4.11        4.18      0.44 o 
   5   7   1       67.43       63.89      1.22 o 
   6   7   1       13.78       14.08      0.68 o 
   7   7   1       45.69       46.57      0.73 o 
   0   8   1      462.24      431.99      4.06 o 
   1   8   1      268.03      250.91      3.57 o 
   2   8   1       19.42       14.46      0.83 o 
   3   8   1       32.22       33.19      1.03 o 
   4   8   1       78.54       82.75      1.55 o 
   5   8   1        9.23       10.22      0.48 o 
   6   8   1        3.58        2.91      0.41 o 
   0   9   1      177.35      161.42      1.86 o 
   1   9   1       80.58       68.86      1.61 o 
   2   9   1       49.73       43.47      1.12 o 
   3   9   1       91.08       90.96      1.39 o 
   4   9   1        2.22        1.72      0.51 o 
   5   9   1        2.89        3.26      0.25 o 
   0  10   1        8.32        5.52      0.83 o 
   1  10   1       18.85       18.60      0.75 o 
   2  10   1       61.00       60.30      1.56 o 
   3  10   1       12.61       12.20      0.61 o 
   4  10   1        1.72        0.97      0.28 o 
   0  11   1        1.56        1.01      0.36 o 
   1  11   1       11.66       11.50      0.54 o 
   2  11   1       11.45       10.74      0.49 o 
   3  11   1        0.44        0.52      0.29 o 
   1   0   2        4.10        9.11      0.41 o 
   2   0   2      881.96      813.84      4.41 o 
   3   0   2      227.92      225.53      3.22 o 
   4   0   2     1754.98     1839.93      9.76 o 
   5   0   2        8.38        7.31      0.85 o 
   6   0   2        2.71        2.75      0.79 o 
   7   0   2       18.61       14.04      0.68 o 
   8   0   2       34.66       34.31      1.00 o 
   9   0   2       13.82       16.64      0.69 o 
   0   1   2        2.66        2.79      0.93 o 
   1   1   2      172.06      165.59      1.42 o 
   3   1   2      225.79      223.61      2.26 o 
   4   1   2      336.49      346.57      6.37 o 
   5   1   2       25.80       27.72      1.27 o 
   6   1   2      421.85      426.95      2.01 o 
   7   1   2        8.38        8.01      0.41 o 
   8   1   2       77.46       70.68      0.86 o 
   9   1   2        0.86        0.83      0.48 o 
   0   2   2      835.29      812.18     17.21 o 
   1   2   2     1304.97     1279.95      3.50 o 
   2   2   2        9.09        7.81      0.33 o 
   3   2   2      489.42      517.54      8.43 o 
   4   2   2      695.27      691.24      8.05 o 
   5   2   2       11.42       12.18      1.05 o 
   6   2   2      769.50      780.30      4.01 o 
   7   2   2       89.89       89.79      0.76 o 
   8   2   2       47.56       46.72      0.95 o 
   9   2   2        1.98        1.31      0.41 o 
   1   3   2      745.75      749.35      6.78 o 
   2   3   2      200.57      233.88      5.17 o 
   3   3   2       10.26       11.32      0.60 o 
   4   3   2      153.23      174.35      2.61 o 
   5   3   2       90.07       81.59      3.43 o 
   6   3   2        0.69        0.32      0.36 o 
   7   3   2        3.47        4.48      0.36 o 
   8   3   2      126.33      125.66      0.91 o 
   0   4   2      189.41      220.85      3.96 o 
   1   4   2      809.77      885.79      2.98 o 
   2   4   2      451.14      490.07      3.04 o 
   3   4   2      107.34      105.20      1.33 o 
   4   4   2      105.81      119.48      1.46 o 
   5   4   2       79.64       85.13      2.07 o 
   6   4   2       23.50       25.50      0.88 o 
   7   4   2        9.63        9.22      0.47 o 
   8   4   2        0.02        0.00      0.28 o 
   0   5   2      294.50      368.11      4.79 o 
   1   5   2      702.51      744.19     14.68 o 
   2   5   2      180.57      177.05      1.93 o 
   3   5   2      296.16      307.69      3.39 o 
   4   5   2       53.95       57.07      1.27 o 
   5   5   2       38.89       41.99      1.07 o 
   6   5   2        2.93        3.54      0.63 o 
   7   5   2       17.38       18.72      0.61 o 
   8   5   2       14.06       13.36      0.44 o 
   0   6   2      575.06      543.98      7.22 o 
   1   6   2      319.72      324.54      3.80 o 
   2   6   2      193.08      189.07      4.86 o 
   3   6   2      235.63      242.62      3.32 o 
   4   6   2        5.72        5.14      0.63 o 
   5   6   2       84.54       85.37      2.08 o 
   6   6   2       52.66       50.70      1.17 o 
   7   6   2       18.58       18.33      0.76 o 
   0   7   2      314.32      326.78      5.44 o 
   1   7   2      133.49      120.55      2.57 o 
   2   7   2       29.61       29.21      1.03 o 
   3   7   2       85.99       85.86      6.23 o 
   4   7   2       84.84       87.70      1.94 o 
   5   7   2       18.87       21.59      1.22 o 
   6   7   2       19.41       22.06      0.78 o 
   7   7   2        9.29        8.01      0.44 o 
   0   8   2       29.39       29.39      1.97 o 
   1   8   2      461.28      423.77      4.41 o 
   2   8   2      113.76      105.93      1.59 o 
   3   8   2       51.93       54.99      1.22 o 
   4   8   2       47.64       48.71      0.74 o 
   5   8   2        9.77       10.04      0.48 o 
   6   8   2        3.07        3.55      0.41 o 
   0   9   2       26.81       30.14      0.95 o 
   1   9   2       77.35       70.84      1.34 o 
   2   9   2      100.59       92.52      1.47 o 
   3   9   2        9.51        8.89      0.71 o 
   4   9   2        9.73        9.72      0.61 o 
   5   9   2       22.04       24.43      0.73 o 
   0  10   2       59.36       60.01      1.52 o 
   1  10   2        1.99        1.60      0.43 o 
   2  10   2       25.12       26.04      0.83 o 
   3  10   2        3.31        3.22      0.40 o 
   4  10   2        2.30        2.35      0.29 o 
   0  11   2        5.46        4.95      0.41 o 
   1  11   2        2.41        2.62      0.62 o 
   2  11   2       15.26       16.78      0.76 o 
   3  11   2        7.33        5.90      0.34 o 
   1   0   3        0.24        2.35      0.28 o 
   3   0   3      887.03      862.08     11.07 o 
   4   0   3        8.03        4.69      1.55 o 
   5   0   3      286.15      295.88      4.32 o 
   6   0   3       15.51       16.14      0.56 o 
   7   0   3       71.37       67.87      1.09 o 
   8   0   3        3.58        1.92      0.61 o 
   9   0   3        0.30        1.59      0.48 o 
   1   1   3      193.96      201.55      1.33 o 
   2   1   3     3031.25     2943.60     27.18 o 
   3   1   3     1218.09     1232.04     16.64 o 
   4   1   3     1103.41     1155.66     15.46 o 
   5   1   3      377.92      385.11      5.31 o 
   6   1   3      246.96      229.58      1.19 o 
   7   1   3       47.87       47.59      0.67 o 
   8   1   3       48.87       48.90      0.73 o 
   9   1   3        5.37        3.66      0.55 o 
   0   2   3      382.53      385.25      2.03 o 
   1   2   3     1195.54     1163.70     10.14 o 
   2   2   3       84.15       90.13      1.02 o 
   3   2   3       49.49       46.95      1.61 o 
   4   2   3     2828.70     2889.74     10.51 o 
   5   2   3       13.94       15.43      0.94 o 
   6   2   3      208.90      212.07      2.46 o 
   7   2   3        6.98        8.36      0.34 o 
   8   2   3       48.80       45.36      0.80 o 
   9   2   3        2.89        3.59      0.41 o 
   0   3   3      139.52      140.05      1.40 o 
   1   3   3      340.52      356.38      2.04 o 
   2   3   3     3052.28     3250.78     53.23 o 
   3   3   3      305.81      292.73      2.42 o 
   4   3   3       15.34       18.72      1.05 o 
   5   3   3       17.45       16.49      1.56 o 
   6   3   3      122.08      119.78      1.65 o 
   7   3   3       39.89       39.55      0.78 o 
   8   3   3       17.74       14.49      0.43 o 
   0   4   3       65.81       60.84      1.10 o 
   1   4   3     3432.63     3444.12     10.42 o 
   2   4   3      135.54      147.90      2.27 o 
   3   4   3       94.61      102.53      1.64 o 
   4   4   3       31.24       30.67      0.99 o 
   5   4   3      105.65      115.70      1.14 o 
   6   4   3        8.66        7.74      0.49 o 
   7   4   3       27.52       29.18      0.73 o 
   8   4   3       23.02       24.32      0.60 o 
   0   5   3      572.69      624.36      4.37 o 
   1   5   3      902.83     1039.38     12.07 o 
   2   5   3      142.85      153.71      1.87 o 
   3   5   3      784.27      816.37      5.78 o 
   4   5   3      172.39      150.45      2.62 o 
   5   5   3       54.28       56.63      2.87 o 
   6   5   3       36.95       38.27      1.07 o 
   7   5   3        9.75       11.36      0.54 o 
   8   5   3        0.78        0.33      0.31 o 
   0   6   3       69.53       74.91      2.56 o 
   1   6   3      231.57      264.61      3.42 o 
   2   6   3       62.13       59.12      2.28 o 
   3   6   3       40.85       51.62      2.08 o 
   4   6   3       58.07       55.65      1.59 o 
   5   6   3       79.58       78.10      2.01 o 
   6   6   3        7.17        7.24      0.71 o 
   7   6   3       45.40       44.38      0.90 o 
   0   7   3       13.17       13.53      1.73 o 
   1   7   3       88.95       80.28      3.11 o 
   2   7   3      187.30      178.51      2.71 o 
   3   7   3      331.23      322.60      3.63 o 
   4   7   3        6.60        8.10      0.54 o 
   5   7   3       42.14       39.86      1.05 o 
   6   7   3       11.76       14.78      0.68 o 
   7   7   3        0.06        0.24      0.34 o 
   0   8   3       31.12       30.46      0.98 o 
   1   8   3      247.82      217.88      1.82 o 
   2   8   3        1.51        1.25      0.63 o 
   3   8   3       39.37       34.25      1.00 o 
   4   8   3       43.84       47.76      1.07 o 
   5   8   3        6.91        7.10      0.45 o 
   6   8   3       14.58       14.64      0.54 o 
   0   9   3        0.07        0.26      0.56 o 
   1   9   3       55.46       48.19      1.35 o 
   2   9   3       10.94       11.49      0.78 o 
   3   9   3       97.31       83.11      1.52 o 
   4   9   3       47.35       44.05      0.73 o 
   5   9   3        1.68        1.53      0.31 o 
   0  10   3       13.83       11.34      0.66 o 
   1  10   3        1.42        1.25      0.48 o 
   2  10   3        0.95        1.52      0.54 o 
   3  10   3        2.38        1.69      0.49 o 
   4  10   3        7.46        7.64      0.41 o 
   0  11   3       32.98       38.89      1.21 o 
   1  11   3        8.05        7.66      0.69 o 
   2  11   3        3.80        4.07      0.62 o 
   3  11   3        0.46        0.17      0.24 o 
   1   0   4     1466.65     1342.18      4.80 o 
   3   0   4       89.39       90.99      3.40 o 
   4   0   4        0.16        1.84      1.76 o 
   5   0   4      270.83      304.13      4.32 o 
   6   0   4       42.51       35.41      2.28 o 
   7   0   4        7.13        6.56      0.54 o 
   8   0   4        1.28        1.13      0.62 o 
   9   0   4        4.52        4.35      0.48 o 
   1   1   4      815.23      732.13      2.05 o 
   2   1   4       59.92       42.51      0.91 o 
   3   1   4      340.27      349.59      3.95 o 
   4   1   4      368.91      375.09      3.56 o 
   5   1   4       35.54       34.47      1.80 o 
   6   1   4      102.80      101.18      1.23 o 
   7   1   4       59.32       57.51      0.71 o 
   8   1   4        0.06       -0.23      0.48 o 
   9   1   4        9.04        8.35      0.55 o 
   0   2   4      527.30      523.46      3.31 o 
   2   2   4      297.94      329.35      3.75 o 
   3   2   4       22.31       20.78      0.90 o 
   4   2   4        4.74        5.16      1.49 o 
   5   2   4       49.08       54.51      1.68 o 
   6   2   4       32.69       31.52      0.48 o 
   7   2   4       22.68       25.90      0.66 o 
   8   2   4       66.78       64.43      0.90 o 
   9   2   4        8.14        9.39      0.48 o 
   0   3   4     1742.07     1608.61      6.69 o 
   1   3   4      387.79      342.20      2.53 o 
   2   3   4      105.95      108.19      1.69 o 
   3   3   4      790.94      808.82      5.04 o 
   4   3   4       48.85       48.03      1.20 o 
   5   3   4      241.55      250.35      3.55 o 
   6   3   4       15.79       16.23      0.55 o 
   7   3   4        0.06        0.19      0.29 o 
   8   3   4       11.64       11.43      0.47 o 
   0   4   4      165.74      182.22     12.21 o 
   1   4   4      269.37      300.38      2.21 o 
   2   4   4      911.04      948.23      4.42 o 
   3   4   4     1451.63     1491.61      7.46 o 
   4   4   4       45.81       48.07      1.45 o 
   5   4   4       29.53       27.63      0.70 o 
   6   4   4       16.52       14.45      0.96 o 
   7   4   4       25.09       27.16      0.73 o 
   8   4   4        1.18        1.10      0.31 o 
   0   5   4      175.11      186.25     10.70 o 
   1   5   4     1173.95     1329.60     23.69 o 
   2   5   4       56.87       56.07      1.09 o 
   3   5   4        7.13        6.62      0.70 o 
   4   5   4       87.85       92.49      1.71 o 
   5   5   4       90.79       94.59      2.28 o 
   6   5   4       15.27       16.15      1.04 o 
   7   5   4       11.06       12.56      0.54 o 
   8   5   4       33.62       36.66      0.61 o 
   0   6   4      385.86      336.15      5.11 o 
   1   6   4       14.01       13.29      1.93 o 
   2   6   4       90.39       91.76      2.87 o 
   3   6   4      166.96      172.98      3.35 o 
   4   6   4       22.00       23.82      1.24 o 
   5   6   4        3.65        5.87      1.04 o 
   6   6   4       30.67       29.63      0.98 o 
   7   6   4      127.72      130.44      1.56 o 
   0   7   4      211.31      212.15      4.52 o 
   1   7   4      177.24      173.03      4.23 o 
   2   7   4       16.07       18.59      1.83 o 
   3   7   4      155.27      156.58      2.64 o 
   4   7   4       78.48       94.30      1.39 o 
   5   7   4       96.52      100.05      3.11 o 
   6   7   4        5.23        3.22      0.54 o 
   7   7   4        6.91        6.45      0.41 o 
   0   8   4       16.95       16.42      0.80 o 
   1   8   4       80.20       68.35      1.06 o 
   2   8   4      229.39      224.45      3.23 o 
   3   8   4        0.19        0.36      0.58 o 
   4   8   4       16.01       19.94      0.54 o 
   5   8   4        4.18        4.87      0.41 o 
   6   8   4       10.62       10.53      0.46 o 
   0   9   4       20.19       21.70      0.83 o 
   1   9   4       35.94       32.72      0.66 o 
   2   9   4       60.41       51.02      1.17 o 
   3   9   4       15.59       14.46      0.76 o 
   4   9   4       17.29       21.05      0.62 o 
   5   9   4        2.34        2.45      0.34 o 
   0  10   4        1.83        2.84      0.51 o 
   1  10   4        6.48        6.15      0.46 o 
   2  10   4       34.25       38.57      0.97 o 
   3  10   4        8.47       10.04      0.79 o 
   4  10   4       38.71       37.05      0.61 o 
   0  11   4        3.53        5.31      0.62 o 
   1  11   4        4.12        4.97      0.62 o 
   2  11   4       15.89       14.24      0.51 o 
   3  11   4        1.06        1.15      0.24 o 
   1   0   5      500.56      463.02      3.03 o 
   2   0   5      681.52      654.24      4.18 o 
   3   0   5      649.18      630.14      6.62 o 
   4   0   5        0.89        1.30      0.58 o 
   5   0   5       30.27       30.67      1.52 o 
   6   0   5       58.64       56.44      1.22 o 
   7   0   5       15.83       15.08      0.66 o 
   8   0   5        6.45        8.44      0.66 o 
   9   0   5        2.33        3.38      0.41 o 
   0   1   5       12.55       10.47      0.41 o 
   1   1   5      977.75      973.09      7.40 o 
   2   1   5     1555.68     1472.15      4.98 o 
   3   1   5      671.41      653.63      3.96 o 
   4   1   5      160.78      177.11      4.06 o 
   5   1   5        4.14        3.07      0.88 o 
   6   1   5       38.25       42.60      0.61 o 
   7   1   5       42.03       43.20      0.63 o 
   8   1   5        0.53        0.19      0.46 o 
   9   1   5       13.97       15.33      0.62 o 
   0   2   5        0.27        0.90      0.41 o 
   1   2   5      163.08      148.91      1.24 o 
   2   2   5      707.18      651.24      9.92 o 
   3   2   5      220.25      206.26      3.34 o 
   4   2   5      525.09      539.13      6.58 o 
   5   2   5       17.15       16.63      2.21 o 
   6   2   5       45.36       41.33      0.57 o 
   7   2   5       19.31       22.21      0.61 o 
   8   2   5       62.28       63.20      0.87 o 
   9   2   5       17.10       17.34      0.55 o 
   0   3   5     1987.64     2073.18      8.12 o 
   1   3   5     1302.55     1327.65     18.08 o 
   2   3   5     1979.11     1999.96      9.94 o 
   3   3   5      687.02      671.54     14.83 o 
   4   3   5        6.08        6.93      0.69 o 
   5   3   5       32.63       33.74      1.49 o 
   6   3   5      152.64      144.50      1.48 o 
   7   3   5       12.18       11.52      0.39 o 
   8   3   5       16.74       18.12      0.85 o 
   0   4   5      832.98     1105.62      6.31 o 
   1   4   5      352.23      396.26      8.55 o 
   2   4   5      429.62      430.00      3.68 o 
   3   4   5       57.07       63.70      1.65 o 
   4   4   5      216.32      220.50      2.56 o 
   5   4   5       97.90       98.39      1.00 o 
   6   4   5       48.82       46.78      1.28 o 
   7   4   5       17.50       20.08      0.65 o 
   8   4   5       10.83       13.36      0.50 o 
   0   5   5       84.89       81.67      5.95 o 
   1   5   5     1224.05     1352.99      5.77 o 
   2   5   5       78.80       81.33      1.82 o 
   3   5   5        6.20        6.49      0.73 o 
   4   5   5      318.95      316.69      5.53 o 
   5   5   5       70.27       67.74      1.30 o 
   6   5   5      125.21      129.88      4.19 o 
   7   5   5       79.72       82.65      1.18 o 
   8   5   5        7.63        8.92      0.36 o 
   0   6   5        1.55        2.35      1.10 o 
   1   6   5      132.97      151.97     12.51 o 
   2   6   5       40.16       41.12      1.41 o 
   3   6   5      144.68      152.07      2.62 o 
   4   6   5      110.04      109.40      2.15 o 
   5   6   5      523.06      539.41     38.10 o 
   6   6   5       43.65       43.60      1.05 o 
   7   6   5        0.79        1.68      0.38 o 
   0   7   5      143.60      160.43      3.95 o 
   1   7   5      278.53      266.78      6.27 o 
   2   7   5      198.46      191.64      5.94 o 
   3   7   5      613.70      610.80      4.93 o 
   4   7   5      115.79      133.14      5.30 o 
   5   7   5       13.70       15.26      0.73 o 
   6   7   5       12.43       13.03      0.66 o 
   7   7   5       43.43       41.51      0.83 o 
   0   8   5      142.00      156.42      2.77 o 
   1   8   5       65.87       65.59      1.32 o 
   2   8   5      186.67      169.92      1.96 o 
   3   8   5       22.48       22.38      0.87 o 
   4   8   5       22.68       21.73      0.75 o 
   5   8   5       44.98       48.74      0.95 o 
   6   8   5        3.96        4.93      0.41 o 
   0   9   5       72.07       70.89      1.80 o 
   1   9   5        0.92        2.14      0.41 o 
   2   9   5       45.44       41.58      1.10 o 
   3   9   5       35.49       32.60      0.95 o 
   4   9   5        9.59        8.79      0.46 o 
   5   9   5       17.18       18.17      0.49 o 
   0  10   5       16.15       11.04      0.61 o 
   1  10   5        4.45        3.46      0.42 o 
   2  10   5       14.72       10.66      0.66 o 
   3  10   5       16.77       15.42      0.93 o 
   4  10   5       23.99       24.21      0.53 o 
   0  11   5        0.10        0.34      0.48 o 
   1  11   5        2.34        3.17      0.55 o 
   2  11   5        2.78        2.94      0.39 o 
   0   0   6      975.21      823.54      4.27 o 
   2   0   6      954.80      935.35      5.25 o 
   3   0   6      194.38      203.90      4.70 o 
   4   0   6      252.20      239.71      6.27 o 
   5   0   6       16.12       12.15      1.31 o 
   6   0   6        0.54        0.66      0.59 o 
   7   0   6       51.08       44.77      0.92 o 
   8   0   6        3.87        4.39      0.55 o 
   9   0   6       22.39       21.21      0.55 o 
   1   1   6      661.71      611.02      2.21 o 
   2   1   6     2531.98     2320.16      7.19 o 
   3   1   6      599.83      574.24      5.35 o 
   4   1   6       58.47       68.05      3.83 o 
   5   1   6      257.17      256.05      3.27 o 
   6   1   6       14.71       14.91      0.59 o 
   7   1   6       40.35       39.16      0.62 o 
   8   1   6       26.20       23.63      0.54 o 
   9   1   6        8.40        7.59      0.48 o 
   0   2   6      628.35      605.02      4.17 o 
   1   2   6      930.56      906.26      4.56 o 
   2   2   6      517.85      553.02      2.41 o 
   3   2   6      275.87      261.39      3.77 o 
   4   2   6      212.51      208.19      2.82 o 
   5   2   6      111.36      110.34      2.30 o 
   6   2   6      183.67      185.38      2.01 o 
   7   2   6        5.62        5.11      0.34 o 
   8   2   6       11.05        9.78      0.41 o 
   0   3   6      835.30      779.88      5.19 o 
   1   3   6      163.01      175.01      1.73 o 
   2   3   6     1113.47     1169.96      7.69 o 
   3   3   6      272.78      267.89      4.12 o 
   4   3   6       74.07       75.15      1.64 o 
   5   3   6      172.02      172.98      1.35 o 
   6   3   6       47.39       50.85      0.95 o 
   7   3   6        9.17       10.19      0.41 o 
   8   3   6       22.43       21.97      0.63 o 
   0   4   6      914.30     1085.72      6.61 o 
   1   4   6     1390.89     1447.86      5.34 o 
   2   4   6       72.47       72.39      2.21 o 
   3   4   6       57.37       48.06      1.53 o 
   4   4   6      183.33      183.89      2.36 o 
   5   4   6        5.09        5.68      0.69 o 
   6   4   6        4.47        5.12      0.49 o 
   7   4   6        6.25        5.73      0.42 o 
   8   4   6       12.83       12.06      0.38 o 
   0   5   6       79.20       84.64      5.29 o 
   1   5   6        6.91       14.20      0.89 o 
   2   5   6      343.03      355.07     10.24 o 
   3   5   6      171.98      164.46      8.19 o 
   4   5   6       18.61       19.33      0.59 o 
   5   5   6       21.12       19.54      0.90 o 
   6   5   6       31.71       30.53      0.98 o 
   7   5   6        2.17        2.60      0.45 o 
   8   5   6        2.06        1.93      0.41 o 
   0   6   6      258.20      261.14      4.67 o 
   1   6   6       36.62       36.51      2.63 o 
   2   6   6       25.50       31.76      1.29 o 
   3   6   6      378.96      390.54      5.31 o 
   4   6   6       31.22       36.69      2.97 o 
   5   6   6      100.60      104.03      8.13 o 
   6   6   6        3.78        4.08      0.66 o 
   7   6   6       80.67       79.78      1.52 o 
   0   7   6       14.31       13.57      0.92 o 
   1   7   6      474.28      473.98      5.40 o 
   2   7   6      302.95      288.13      3.90 o 
   3   7   6      203.36      198.77      2.85 o 
   4   7   6        7.57        9.45      0.90 o 
   5   7   6      195.78      197.28      2.78 o 
   6   7   6       20.44       18.58      0.71 o 
   7   7   6        1.39        1.52      0.31 o 
   0   8   6      546.29      481.39      5.58 o 
   1   8   6      544.35      502.21      3.33 o 
   2   8   6        3.85        5.80      0.97 o 
   3   8   6       97.82       95.80      3.56 o 
   4   8   6       75.92       73.82      2.21 o 
   5   8   6       15.58       17.15      0.54 o 
   6   8   6       56.09       60.69      1.11 o 
   0   9   6       38.13       34.04      0.98 o 
   1   9   6      151.12      145.93      6.38 o 
   2   9   6      136.48      119.08      1.70 o 
   3   9   6       91.39       88.33      1.37 o 
   4   9   6       72.97       74.06      2.04 o 
   5   9   6       27.84       27.88      0.54 o 
   0  10   6       46.60       43.61      0.92 o 
   1  10   6       23.28       27.42      0.67 o 
   2  10   6        8.91        9.00      0.61 o 
   3  10   6       13.00       14.02      0.79 o 
   4  10   6        7.88        9.15      0.38 o 
   0  11   6        1.13        1.93      0.55 o 
   1  11   6        6.49        7.80      0.62 o 
   2  11   6       12.54       12.81      0.90 o 
   1   0   7       26.96       28.63      0.71 o 
   2   0   7        3.13        3.66      0.62 o 
   3   0   7      104.91       93.02      2.39 o 
   4   0   7       97.99       94.86      3.12 o 
   5   0   7       25.01       29.56      1.59 o 
   6   0   7        0.01        0.13      0.56 o 
   7   0   7        6.57        5.26      0.55 o 
   8   0   7        8.92       10.26      0.63 o 
   0   1   7      866.49      814.09     13.86 o 
   1   1   7     1511.87     1426.29      4.45 o 
   2   1   7      101.65       99.58      2.95 o 
   3   1   7      485.46      478.04      3.46 o 
   4   1   7      287.20      283.84      3.08 o 
   5   1   7       29.42       31.73      1.33 o 
   6   1   7       19.75       20.21      0.45 o 
   7   1   7       38.95       38.80      0.56 o 
   8   1   7       27.18       28.20      0.57 o 
   0   2   7     2272.50     2106.55      8.69 o 
   1   2   7     1435.97     1427.95     11.77 o 
   2   2   7      493.78      482.01      3.84 o 
   3   2   7      227.00      193.95      3.34 o 
   4   2   7      314.64      316.96      3.51 o 
   5   2   7       23.85       24.95      1.27 o 
   6   2   7      106.96      101.18      2.44 o 
   7   2   7       56.14       55.78      1.31 o 
   8   2   7       15.85       17.48      0.87 o 
   0   3   7     4845.25     4760.10     14.60 o 
   1   3   7      642.80      597.25      7.98 o 
   2   3   7      477.43      481.23      5.07 o 
   3   3   7      136.22      130.21      2.98 o 
   4   3   7        9.43        7.81      0.70 o 
   5   3   7       81.57       84.46      0.99 o 
   6   3   7       66.08       73.93      2.45 o 
   7   3   7       12.05       12.92      0.63 o 
   8   3   7       29.96       27.33      0.70 o 
   0   4   7     1117.69     1113.43      7.02 o 
   1   4   7     1194.10     1362.61     14.00 o 
   2   4   7      371.15      367.73      4.76 o 
   3   4   7       79.15       73.98      1.81 o 
   4   4   7       37.97       37.46      1.21 o 
   5   4   7       51.51       49.69      1.12 o 
   6   4   7       11.63       11.19      0.56 o 
   7   4   7       11.54       10.97      0.51 o 
   8   4   7        5.54        5.23      0.39 o 
   0   5   7       60.78       60.10      1.80 o 
   1   5   7        2.14        9.02      0.65 o 
   2   5   7      138.34      123.91      2.29 o 
   3   5   7      177.83      172.58      2.99 o 
   4   5   7      143.61      145.99      1.58 o 
   5   5   7       28.89       26.25      0.93 o 
   6   5   7        6.35        5.39      0.90 o 
   7   5   7       18.67       17.51      0.59 o 
   0   6   7      152.95      139.09      3.54 o 
   1   6   7       23.18       25.08      1.14 o 
   2   6   7       61.78       55.27      4.56 o 
   3   6   7      105.55       96.69      1.41 o 
   4   6   7        1.81        1.89      0.58 o 
   5   6   7       63.43       65.67      2.21 o 
   6   6   7       32.42       34.95      0.95 o 
   7   6   7        0.29        0.69      0.33 o 
   0   7   7      450.83      404.97      5.43 o 
   1   7   7      599.83      535.74      3.94 o 
   2   7   7       60.16       61.73      1.73 o 
   3   7   7      198.92      211.72      2.92 o 
   4   7   7       44.56       42.01      2.11 o 
   5   7   7        7.60        8.21      0.63 o 
   6   7   7       13.62       12.18      0.66 o 
   7   7   7       12.61       12.65      0.39 o 
   0   8   7       56.84       50.11      1.66 o 
   1   8   7      294.88      286.61      2.54 o 
   2   8   7      200.85      170.42      2.71 o 
   3   8   7      251.13      226.65      4.35 o 
   4   8   7      115.20      118.58      5.33 o 
   5   8   7       38.01       42.73      0.71 o 
   6   8   7        0.12        0.59      0.31 o 
   0   9   7      123.36      101.57      3.36 o 
   1   9   7       76.73       68.84      1.11 o 
   2   9   7      144.09      137.80      1.72 o 
   3   9   7      151.35      159.54      1.87 o 
   4   9   7       33.81       40.25      0.78 o 
   5   9   7       26.08       24.27      0.51 o 
   0  10   7        0.89        1.61      0.48 o 
   1  10   7       28.52       28.39      0.83 o 
   2  10   7       16.97       16.87      0.71 o 
   3  10   7        0.43        0.62      0.44 o 
   4  10   7        7.40        7.32      0.55 o 
   0  11   7       15.38       16.09      0.69 o 
   1  11   7       12.34       12.91      0.69 o 
   2  11   7        0.16        0.21      0.29 o 
   1   0   8      472.23      460.59      2.76 o 
   2   0   8        0.26        0.97      0.62 o 
   3   0   8     1392.03     1309.92     45.06 o 
   4   0   8       23.98       19.93      1.73 o 
   5   0   8      135.22      131.01      3.60 o 
   6   0   8        7.62        8.67      0.54 o 
   7   0   8       35.80       35.64      0.84 o 
   8   0   8       47.77       43.57      0.93 o 
   0   1   8      208.28      217.59      1.83 o 
   1   1   8      700.89      673.77      2.69 o 
   2   1   8      280.18      276.93      2.83 o 
   3   1   8      208.00      204.63      4.98 o 
   4   1   8       42.31       35.78      1.34 o 
   5   1   8      184.98      166.84      9.23 o 
   6   1   8      144.07      138.08      1.67 o 
   7   1   8       39.76       40.90      0.56 o 
   8   1   8        8.53        8.82      0.40 o 
   0   2   8     1183.24     1172.02      6.63 o 
   1   2   8      620.13      581.85      2.94 o 
   2   2   8      404.22      452.49      7.98 o 
   3   2   8     1135.49     1118.50     51.95 o 
   4   2   8      701.95      679.71     23.39 o 
   5   2   8      134.15      132.90      2.74 o 
   6   2   8       31.54       28.47      0.55 o 
   7   2   8       12.48       10.37      0.41 o 
   8   2   8       13.78       13.57      0.46 o 
   0   3   8       10.61        6.56      0.83 o 
   1   3   8      713.14      682.25      3.85 o 
   2   3   8      500.06      494.39      5.29 o 
   3   3   8      508.40      586.09      6.33 o 
   4   3   8      114.51      123.14      3.36 o 
   5   3   8       13.03       12.65      0.86 o 
   6   3   8        0.13        0.64      0.42 o 
   7   3   8       16.52       17.02      0.44 o 
   8   3   8       25.03       24.73      1.04 o 
   0   4   8     1077.29     1219.21      7.72 o 
   1   4   8     1133.56     1281.20     17.48 o 
   2   4   8       68.96       62.96      2.21 o 
   3   4   8       27.46       18.59      1.12 o 
   4   4   8       46.74       48.55      1.51 o 
   5   4   8        3.80        5.24      0.83 o 
   6   4   8       15.04       13.09      0.87 o 
   7   4   8        3.36        2.95      0.43 o 
   8   4   8        6.54        7.73      0.62 o 
   0   5   8      352.12      369.50      4.41 o 
   1   5   8      102.96      114.98      2.84 o 
   2   5   8       88.81       92.18      4.26 o 
   3   5   8      188.69      198.97      6.63 o 
   4   5   8       57.32       52.16      1.04 o 
   5   5   8       33.59       34.95      1.66 o 
   6   5   8       16.05       15.60      0.76 o 
   7   5   8        9.80       10.88      0.55 o 
   0   6   8        0.54        1.24      1.45 o 
   1   6   8        1.22        1.38      1.52 o 
   2   6   8      189.40      202.94     19.62 o 
   3   6   8        6.80       11.12      0.64 o 
   4   6   8       23.95       24.57      0.90 o 
   5   6   8       93.27       99.22      1.49 o 
   6   6   8       47.45       52.51      1.05 o 
   7   6   8        6.87        6.92      0.39 o 
   0   7   8       33.56       43.01      1.26 o 
   1   7   8      161.88      150.58      2.12 o 
   2   7   8      149.97      130.00      2.43 o 
   3   7   8       60.37       58.07      1.66 o 
   4   7   8       35.46       32.35      0.90 o 
   5   7   8       20.52       19.59      0.71 o 
   6   7   8       14.84       17.05      0.66 o 
   7   7   8        0.49        0.34      0.34 o 
   0   8   8        3.95        3.41      0.63 o 
   1   8   8      232.13      224.94      3.06 o 
   2   8   8       25.22       21.34      1.24 o 
   3   8   8       26.54       27.97      1.31 o 
   4   8   8       44.80       47.48      3.52 o 
   5   8   8       10.28       11.03      0.46 o 
   6   8   8       21.34       22.86      0.76 o 
   0   9   8        0.74        1.05      0.58 o 
   1   9   8       92.34       88.55      1.53 o 
   2   9   8       50.77       50.98      1.12 o 
   3   9   8       27.84       27.22      0.90 o 
   4   9   8       36.37       39.39      0.96 o 
   5   9   8       19.59       18.47      0.44 o 
   0  10   8      128.93      141.77      1.44 o 
   1  10   8        4.93        5.18      0.43 o 
   2  10   8        0.41        0.41      0.49 o 
   3  10   8       31.70       32.59      1.62 o 
   4  10   8        7.39        7.04      0.48 o 
   0  11   8        4.76        6.83      0.55 o 
   1  11   8        6.01        5.94      0.55 o 
   2  11   8        4.31        3.70      0.31 o 
   1   0   9       44.43       35.39      0.90 o 
   2   0   9      319.64      329.77      3.65 o 
   3   0   9        4.00        5.18      0.83 o 
   4   0   9      554.43      520.75     26.76 o 
   5   0   9        0.01        0.34      1.38 o 
   6   0   9       11.93        8.74      0.48 o 
   7   0   9        3.20        3.36      0.50 o 
   8   0   9        3.52        2.80      0.49 o 
   0   1   9       38.22       50.75      1.00 o 
   1   1   9     2209.99     2128.15     15.67 o 
   2   1   9      255.52      262.93      5.20 o 
   3   1   9       53.02       70.21      1.49 o 
   4   1   9       93.36       85.62      2.60 o 
   5   1   9       30.14       26.09      1.22 o 
   6   1   9       90.57       88.36      1.06 o 
   7   1   9        5.78        5.80      0.37 o 
   8   1   9        8.40        8.29      0.38 o 
   0   2   9      404.10      396.81      4.02 o 
   1   2   9      470.58      491.26      2.82 o 
   2   2   9     1257.29     1436.33     25.52 o 
   3   2   9      337.26      360.23      8.39 o 
   4   2   9      137.05      135.56      4.33 o 
   5   2   9       24.78       25.51      0.59 o 
   6   2   9       54.31       52.00      0.85 o 
   7   2   9        7.42        7.55      0.38 o 
   8   2   9       16.26       14.80      0.61 o 
   0   3   9      254.12      308.99      3.84 o 
   1   3   9     1348.29     1457.17      9.29 o 
   2   3   9       85.51      100.27      2.63 o 
   3   3   9       79.82       82.77      2.56 o 
   4   3   9      671.40      688.18     13.98 o 
   5   3   9      125.70      133.58      1.32 o 
   6   3   9      152.29      152.16      1.86 o 
   7   3   9       16.93       17.70      0.51 o 
   8   3   9        1.97        1.45      0.55 o 
   0   4   9      398.06      442.39      4.77 o 
   1   4   9      692.20      788.98     27.70 o 
   2   4   9      464.67      494.76      5.83 o 
   3   4   9      107.24      119.06      3.19 o 
   4   4   9      106.43      107.38      2.42 o 
   5   4   9        3.07        3.79      0.46 o 
   6   4   9       28.69       27.59      0.98 o 
   7   4   9       38.84       36.69      0.70 o 
   8   4   9        5.12        5.87      0.55 o 
   0   5   9      169.09      193.10      3.40 o 
   1   5   9      370.19      410.13      5.25 o 
   2   5   9      151.72      141.03      3.40 o 
   3   5   9      349.64      366.14     10.54 o 
   4   5   9       16.87       19.13      0.71 o 
   5   5   9       71.97       70.21      2.04 o 
   6   5   9        5.01        4.16      0.59 o 
   7   5   9       13.46       15.07      0.53 o 
   0   6   9       15.27       19.88      1.59 o 
   1   6   9      108.09      123.06      3.60 o 
   2   6   9       18.79       19.38      1.29 o 
   3   6   9      236.96      255.83      1.92 o 
   4   6   9        8.75        9.60      0.83 o 
   5   6   9       22.95       24.20      1.28 o 
   6   6   9       55.18       52.64      1.03 o 
   7   6   9        6.22        6.31      0.35 o 
   0   7   9       95.08       87.02      1.66 o 
   1   7   9      270.77      258.81      2.77 o 
   2   7   9       14.39       13.18      1.04 o 
   3   7   9        1.58        3.45      0.93 o 
   4   7   9       47.44       46.32      1.51 o 
   5   7   9       12.02       12.30      0.63 o 
   6   7   9       20.68       19.96      0.57 o 
   0   8   9       53.93       48.31      1.15 o 
   1   8   9       23.74       24.81      0.90 o 
   2   8   9       57.31       55.44      1.73 o 
   3   8   9        2.50        1.31      0.83 o 
   4   8   9       24.90       24.78      2.21 o 
   5   8   9       14.98       14.07      0.46 o 
   6   8   9        4.01        4.49      0.48 o 
   0   9   9       35.78       42.21      1.80 o 
   1   9   9       33.15       24.15      0.72 o 
   2   9   9        4.63        6.59      0.68 o 
   3   9   9       17.36       17.70      0.76 o 
   4   9   9       20.59       22.25      0.61 o 
   5   9   9        5.04        4.38      0.29 o 
   0  10   9        3.86        4.47      0.52 o 
   1  10   9        0.66        0.46      0.35 o 
   2  10   9       32.06       35.35      1.80 o 
   3  10   9       21.92       23.16      0.76 o 
   4  10   9        6.45        8.14      0.48 o 
   0  11   9        0.04        0.14      0.41 o 
   1  11   9        1.87        2.62      0.48 o 
   2  11   9        0.56        1.17      0.34 o 
   0   0  10       77.34       87.80      1.87 o 
   1   0  10     2952.28     2881.53     34.68 o 
   2   0  10       80.28       79.79      2.01 o 
   3   0  10       62.44       71.39      2.01 o 
   4   0  10        7.61        6.45      0.76 o 
   5   0  10      166.33      171.52     10.03 o 
   6   0  10       75.23       71.16      1.34 o 
   7   0  10        5.64        4.76      0.63 o 
   8   0  10        8.99       10.44      0.62 o 
   0   1  10      699.84      689.23      5.84 o 
   1   1  10      471.13      474.80      4.10 o 
   2   1  10        5.14        6.56      2.04 o 
   3   1  10      414.18      404.77      3.45 o 
   4   1  10      109.46      107.44      2.01 o 
   5   1  10       33.59       40.44      0.60 o 
   6   1  10       33.63       30.93      0.78 o 
   7   1  10        1.49        1.94      0.39 o 
   8   1  10       15.25       16.09      0.56 o 
   0   2  10      997.51      977.95      6.66 o 
   1   2  10      784.29      812.61      4.02 o 
   2   2  10       40.73       52.24      0.86 o 
   3   2  10      168.64      166.96      8.72 o 
   4   2  10      454.33      429.34     15.11 o 
   5   2  10       29.24       31.07      0.76 o 
   6   2  10       11.86       10.41      0.52 o 
   7   2  10        2.05        1.97      0.37 o 
   8   2  10       10.74        8.82      0.51 o 
   0   3  10     1247.54     1324.72      8.30 o 
   1   3  10      412.92      496.04     15.21 o 
   2   3  10     1063.65     1147.10      8.70 o 
   3   3  10       79.09       81.52      2.56 o 
   4   3  10       34.83       30.19      1.29 o 
   5   3  10       77.42       76.16      1.12 o 
   6   3  10        9.66       10.72      0.51 o 
   7   3  10       21.07       21.53      0.60 o 
   8   3  10        0.10        0.07      0.55 o 
   0   4  10      690.24      797.58      6.81 o 
   1   4  10      411.46      492.63     14.06 o 
   2   4  10      397.25      424.14      5.60 o 
   3   4  10      754.33      756.89      8.00 o 
   4   4  10       39.68       45.82      1.13 o 
   5   4  10       42.87       46.45      1.03 o 
   6   4  10       10.09       10.56      0.56 o 
   7   4  10        7.38        7.32      0.44 o 
   8   4  10        3.08        3.38      0.48 o 
   0   5  10        0.00       -0.14      1.03 o 
   1   5  10      174.08      220.45      4.03 o 
   2   5  10       52.45       60.62      2.42 o 
   3   5  10       81.06       84.12      2.19 o 
   4   5  10       24.84       24.22      0.97 o 
   5   5  10      199.11      196.80      2.13 o 
   6   5  10        8.88        9.50      0.68 o 
   7   5  10       15.95       16.57      0.52 o 
   0   6  10       28.71       29.56      2.00 o 
   1   6  10      210.32      203.39      4.59 o 
   2   6  10      146.42      145.70      4.21 o 
   3   6  10       67.58       68.51      2.80 o 
   4   6  10       34.91       39.59      1.02 o 
   5   6  10       62.14       68.03      2.59 o 
   6   6  10       24.18       27.53      0.80 o 
   7   6  10       19.60       18.64      0.42 o 
   0   7  10      323.02      304.91      3.00 o 
   1   7  10       26.33       26.43      1.48 o 
   2   7  10       52.29       46.79      1.59 o 
   3   7  10       80.76       85.78      2.01 o 
   4   7  10       17.01       19.98      0.62 o 
   5   7  10        2.01        1.66      0.49 o 
   6   7  10        8.31        6.37      0.51 o 
   0   8  10      188.14      166.30      9.68 o 
   1   8  10        0.66        1.25      0.61 o 
   2   8  10       19.45       16.43      1.17 o 
   3   8  10       15.70       12.01      1.04 o 
   4   8  10       47.27       53.84      1.38 o 
   5   8  10       14.06       18.04      0.83 o 
   6   8  10        1.80        2.55      0.41 o 
   0   9  10       77.46       78.90      2.84 o 
   1   9  10       57.47       52.08      1.15 o 
   2   9  10        1.78        3.52      0.59 o 
   3   9  10        8.35        7.31      0.63 o 
   4   9  10        5.06        4.31      0.34 o 
   5   9  10       19.89       19.07      0.55 o 
   0  10  10       24.78       31.83      1.00 o 
   1  10  10        5.72        4.98      0.38 o 
   2  10  10       30.14       34.23      0.76 o 
   3  10  10       39.54       40.73      1.94 o 
   0  11  10        0.57        1.38      0.34 o 
   1  11  10        9.53        9.87      0.55 o 
   1   0  11      108.50      117.76      1.69 o 
   2   0  11      263.13      246.02      3.42 o 
   3   0  11       32.38       39.72      1.66 o 
   4   0  11       31.09       30.89      2.73 o 
   5   0  11        4.35        3.94      0.50 o 
   6   0  11        1.75        2.18      0.60 o 
   7   0  11       19.90       18.52      0.80 o 
   8   0  11       11.63       11.51      1.17 o 
   0   1  11     2145.57     2146.39      9.22 o 
   1   1  11       73.65       67.33      2.01 o 
   2   1  11     1096.68     1135.46      5.23 o 
   3   1  11       26.12       31.00      0.87 o 
   4   1  11       84.38       75.51      1.68 o 
   5   1  11      194.27      196.24      2.27 o 
   6   1  11       20.03       18.93      0.78 o 
   7   1  11       26.65       24.58      0.69 o 
   8   1  11       10.80       12.84      0.38 o 
   0   2  11     2103.85     2139.90     10.66 o 
   1   2  11      584.06      663.60      7.19 o 
   2   2  11      489.96      520.07      3.09 o 
   3   2  11      105.77      121.75      5.65 o 
   4   2  11      286.54      283.97     14.91 o 
   5   2  11       59.77       62.80      0.87 o 
   6   2  11       23.68       21.84      0.62 o 
   7   2  11       29.35       26.17      0.69 o 
   8   2  11        5.77        5.30      0.46 o 
   0   3  11        5.40       14.77      1.17 o 
   1   3  11     1063.17     1208.65     12.89 o 
   2   3  11      891.94      909.04      8.00 o 
   3   3  11      318.47      312.47      5.03 o 
   4   3  11       22.18       23.61      1.86 o 
   5   3  11       86.15       90.47      1.70 o 
   6   3  11       22.49       23.31      0.67 o 
   7   3  11       20.96       21.23      0.50 o 
   8   3  11        2.61        2.90      0.55 o 
   0   4  11      511.51      580.36      5.98 o 
   1   4  11     1428.26     1565.88     47.19 o 
   2   4  11        5.60       10.97      1.31 o 
   3   4  11        6.17        6.62      1.24 o 
   4   4  11      172.56      174.73      1.98 o 
   5   4  11      112.91      109.55      2.87 o 
   6   4  11        0.71        0.25      0.45 o 
   7   4  11       27.70       25.20      0.93 o 
   8   4  11        3.28        2.69      0.41 o 
   0   5  11       80.07       74.80      2.35 o 
   1   5  11       22.33       23.06      1.59 o 
   2   5  11      380.23      410.24      5.94 o 
   3   5  11      154.48      152.22      4.30 o 
   4   5  11        4.38        4.48      0.56 o 
   5   5  11        0.12        0.72      0.59 o 
   6   5  11        8.87        9.61      0.68 o 
   7   5  11       15.33       15.38      0.50 o 
   0   6  11      146.39      149.77      3.88 o 
   1   6  11      290.65      255.47      5.29 o 
   2   6  11       10.72        7.85      0.94 o 
   3   6  11       16.02       15.22      0.79 o 
   4   6  11       75.95       78.89      1.56 o 
   5   6  11        6.06        6.95      0.63 o 
   6   6  11       24.46       23.63      0.76 o 
   7   6  11        4.17        4.47      0.31 o 
   0   7  11       37.56       34.61      1.52 o 
   1   7  11       96.28       85.55      4.91 o 
   2   7  11      113.17      115.46      9.49 o 
   3   7  11       16.20       17.95      1.17 o 
   4   7  11      121.92      120.81      1.65 o 
   5   7  11       10.27       10.16      0.59 o 
   6   7  11        1.77        1.76      0.31 o 
   0   8  11       69.98       72.69      3.15 o 
   1   8  11       32.09       28.97      0.98 o 
   2   8  11       70.78       64.44      4.22 o 
   3   8  11       13.24       11.32      1.04 o 
   4   8  11       11.33       11.04      0.83 o 
   5   8  11        6.24        7.71      0.49 o 
   6   8  11        6.14        5.94      0.41 o 
   0   9  11       10.18       11.18      0.72 o 
   1   9  11        7.17        6.17      0.49 o 
   2   9  11       27.18       26.48      1.93 o 
   3   9  11       10.96        9.69      0.79 o 
   4   9  11       13.27       12.09      0.44 o 
   0  10  11        0.62        1.38      0.62 o 
   1  10  11        2.55        2.77      0.35 o 
   2  10  11        2.64        2.10      0.41 o 
   3  10  11        2.97        3.03      0.36 o 
   1  11  11        5.27        5.87      0.41 o 
   0   0  12     1130.24     1170.54      7.71 o 
   1   0  12     2365.57     2280.86     16.78 o 
   2   0  12     2948.62     2947.29     12.90 o 
   3   0  12      395.44      425.44      5.04 o 
   4   0  12       20.66       21.85      1.93 o 
   5   0  12       17.47       17.74      0.61 o 
   6   0  12        0.11        1.58      1.07 o 
   7   0  12       56.36       53.87      1.24 o 
   8   0  12        9.83        9.07      0.72 o 
   0   1  12     2287.59     2305.86     16.60 o 
   1   1  12     1089.37     1147.24      6.73 o 
   2   1  12      560.02      591.28      3.90 o 
   3   1  12      276.41      280.14      4.32 o 
   4   1  12      211.17      206.95      2.87 o 
   5   1  12      287.95      284.88      3.87 o 
   6   1  12       13.52       15.41      0.64 o 
   7   1  12       11.31       12.50      0.90 o 
   8   1  12        0.68        0.45      0.30 o 
   0   2  12      349.20      317.62      4.20 o 
   1   2  12     1434.34     1492.71      6.75 o 
   2   2  12     1016.25     1113.47     48.35 o 
   3   2  12      555.81      565.45      6.55 o 
   4   2  12       53.90       53.02      2.35 o 
   5   2  12       48.09       46.78      0.80 o 
   6   2  12       79.90       71.38      0.95 o 
   7   2  12       52.22       51.30      1.18 o 
   8   2  12        6.60        7.13      0.46 o 
   0   3  12       12.65       20.23      1.38 o 
   1   3  12      621.06      623.22      5.52 o 
   2   3  12      160.35      160.77      3.47 o 
   3   3  12      204.12      221.42      4.38 o 
   4   3  12       80.63       86.26      1.58 o 
   5   3  12      157.58      149.97      1.76 o 
   6   3  12      104.07      100.33      1.97 o 
   7   3  12        2.44        2.51      0.36 o 
   8   3  12       13.16       14.91      0.69 o 
   0   4  12       17.57       13.67      1.31 o 
   1   4  12      132.12      113.11      2.08 o 
   2   4  12       34.46       31.92      1.93 o 
   3   4  12      642.05      673.20      7.90 o 
   4   4  12       26.59       30.39      1.58 o 
   5   4  12        4.70        4.08      0.50 o 
   6   4  12        2.26        2.69      0.53 o 
   7   4  12       47.21       53.23      0.73 o 
   8   4  12        4.25        4.00      0.41 o 
   0   5  12       25.89       29.70      1.59 o 
   1   5  12      101.99      117.16      3.19 o 
   2   5  12       13.24        9.46      1.59 o 
   3   5  12       69.23       69.24      1.08 o 
   4   5  12       65.44       61.76      1.28 o 
   5   5  12       20.09       19.53      0.86 o 
   6   5  12        4.47        3.78      0.61 o 
   7   5  12        2.01        1.96      0.41 o 
   0   6  12       27.12       20.95      1.80 o 
   1   6  12       17.91       17.86      0.77 o 
   2   6  12       55.74       55.42      1.87 o 
   3   6  12      108.60       95.96      2.08 o 
   4   6  12       19.99       19.89      0.83 o 
   5   6  12        0.88        0.79      0.56 o 
   6   6  12       24.78       23.59      0.73 o 
   7   6  12        0.58        0.68      0.27 o 
   0   7  12       93.35       85.19      2.08 o 
   1   7  12       17.13       16.41      1.14 o 
   2   7  12      130.08      134.33      8.73 o 
   3   7  12       34.90       34.61      1.38 o 
   4   7  12       16.62       19.49      0.62 o 
   5   7  12       78.56       75.82      1.35 o 
   6   7  12       25.17       25.22      0.55 o 
   0   8  12       90.34       83.92      5.99 o 
   1   8  12       46.53       45.27      1.10 o 
   2   8  12      114.07      115.97      6.82 o 
   3   8  12        9.91        7.94      0.97 o 
   4   8  12       11.75       10.08      0.76 o 
   5   8  12       10.69        9.53      0.49 o 
   0   9  12       24.72       19.77      0.75 o 
   1   9  12        7.30        9.63      0.54 o 
   2   9  12        0.47        0.31      0.51 o 
   3   9  12        0.62        0.24      0.46 o 
   4   9  12        5.61        7.39      0.32 o 
   0  10  12        0.79        1.31      0.62 o 
   1  10  12        7.37        7.27      0.38 o 
   2  10  12       24.20       23.59      1.31 o 
   3  10  12        7.81        9.80      0.39 o 
   1   0  13     2118.23     2160.18     47.93 o 
   2   0  13      529.98      544.88      5.57 o 
   3   0  13      688.25      701.09      6.65 o 
   4   0  13      224.97      246.76     12.38 o 
   5   0  13      329.88      335.82      2.82 o 
   6   0  13       71.69       63.37      2.80 o 
   7   0  13        1.73        2.35      0.62 o 
   8   0  13        0.48        0.22      0.31 o 
   0   1  13      522.79      543.43      3.87 o 
   1   1  13      526.69      563.51      5.54 o 
   2   1  13      183.60      201.36      5.35 o 
   3   1  13     1307.42     1349.44     10.19 o 
   4   1  13       45.89       44.38      1.70 o 
   5   1  13       51.68       50.98      0.83 o 
   6   1  13       85.37       77.27      1.17 o 
   7   1  13       54.96       52.08      1.07 o 
   8   1  13       19.35       18.90      0.56 o 
   0   2  13      902.21      913.91      7.37 o 
   1   2  13      791.56      809.85      5.11 o 
   2   2  13       34.34       34.58      2.66 o 
   3   2  13       16.63       13.95      1.38 o 
   4   2  13       17.53       21.47      1.73 o 
   5   2  13      132.88      135.03      2.35 o 
   6   2  13        1.78        2.73      0.45 o 
   7   2  13        3.69        3.90      0.53 o 
   8   2  13       12.51       11.06      0.93 o 
   0   3  13       42.14       52.59      2.00 o 
   1   3  13       39.41       41.51      1.35 o 
   2   3  13      118.27      113.93      3.12 o 
   3   3  13      223.32      228.90      4.52 o 
   4   3  13       60.00       60.69      1.31 o 
   5   3  13       23.53       23.21      0.63 o 
   6   3  13        0.21        0.26      0.40 o 
   7   3  13       24.37       23.21      0.73 o 
   8   3  13       10.01       10.98      0.55 o 
   0   4  13      402.03      426.53      5.46 o 
   1   4  13      106.62      110.77      2.06 o 
   2   4  13      298.26      319.59      5.30 o 
   3   4  13       83.05       79.98      2.91 o 
   4   4  13        9.77       10.36      1.17 o 
   5   4  13       50.14       46.27      1.17 o 
   6   4  13       21.50       21.71      0.69 o 
   7   4  13       34.29       35.68      0.73 o 
   0   5  13      219.17      229.41      4.17 o 
   1   5  13      703.79      706.56      7.70 o 
   2   5  13      158.75      156.62      3.88 o 
   3   5  13       29.88       36.14      0.95 o 
   4   5  13      138.66      141.97      1.81 o 
   5   5  13       14.21       14.13      1.00 o 
   6   5  13        6.46        5.38      0.63 o 
   7   5  13        0.65        0.70      0.36 o 
   0   6  13       10.49       11.25      1.04 o 
   1   6  13      157.69      166.64      1.75 o 
   2   6  13       46.23       59.11      3.25 o 
   3   6  13      135.56      131.53      2.36 o 
   4   6  13       12.61       12.68      0.90 o 
   5   6  13       13.46       16.05      0.76 o 
   6   6  13       41.64       41.05      1.17 o 
   0   7  13        0.74        0.14      0.83 o 
   1   7  13       66.02       51.56      1.22 o 
   2   7  13       14.43       11.94      0.76 o 
   3   7  13       18.19       22.23      1.24 o 
   4   7  13       49.53       52.72      1.09 o 
   5   7  13      106.27      119.50      1.87 o 
   6   7  13        6.21        6.56      0.62 o 
   0   8  13      234.73      228.54     13.31 o 
   1   8  13       13.31       14.72      0.80 o 
   2   8  13        0.93        1.74      0.55 o 
   3   8  13       99.47      100.95      2.80 o 
   4   8  13        2.85        3.73      0.62 o 
   5   8  13       12.52       13.80      0.66 o 
   0   9  13        1.05        0.34      0.76 o 
   1   9  13       25.23       27.06      0.66 o 
   2   9  13        6.73        4.72      0.56 o 
   3   9  13        6.89        7.81      0.53 o 
   4   9  13        5.11        5.29      0.34 o 
   0  10  13        6.69        7.45      0.69 o 
   1  10  13        5.36        4.80      0.31 o 
   2  10  13        4.90        6.28      0.41 o 
   3  10  13        6.83        6.63      0.48 o 
   0   0  14     1395.16     1456.88      9.56 o 
   1   0  14      952.33      935.17     18.89 o 
   2   0  14     1399.32     1411.99      9.30 o 
   3   0  14       30.73       43.52      1.93 o 
   4   0  14       63.71       51.93      3.80 o 
   5   0  14        1.37        1.65      0.56 o 
   6   0  14       11.09       11.60      0.73 o 
   7   0  14        1.53        1.00      0.48 o 
   8   0  14       25.16       25.56      0.83 o 
   0   1  14       80.11       86.91      1.66 o 
   1   1  14      213.85      234.86      2.78 o 
   2   1  14       20.24       18.19      0.89 o 
   3   1  14      141.04      154.51      2.04 o 
   4   1  14      371.03      370.88      3.98 o 
   5   1  14       16.89       17.94      0.57 o 
   6   1  14       39.48       34.95      0.84 o 
   7   1  14       27.28       25.58      0.68 o 
   8   1  14        0.31        0.30      0.25 o 
   0   2  14      551.50      544.42      5.99 o 
   1   2  14      193.87      191.70      2.02 o 
   2   2  14       68.12       68.98      1.51 o 
   3   2  14       47.54       43.68      2.14 o 
   4   2  14      151.82      158.82      3.84 o 
   5   2  14       58.91       54.18      1.10 o 
   6   2  14       24.16       23.16      0.72 o 
   7   2  14       30.40       29.14      0.80 o 
   8   2  14        7.67        8.22      0.39 o 
   0   3  14       37.05       37.59      1.80 o 
   1   3  14      263.16      225.97      5.61 o 
   2   3  14       94.38       87.65      2.77 o 
   3   3  14       86.51       94.53      3.11 o 
   4   3  14       15.18       16.70      0.72 o 
   5   3  14       57.53       54.88      1.13 o 
   6   3  14       81.18       85.65      1.10 o 
   7   3  14       20.31       18.79      0.86 o 
   8   3  14        9.96       10.15      0.48 o 
   0   4  14      147.13      135.53      3.26 o 
   1   4  14       47.27       59.81      1.64 o 
   2   4  14       49.20       41.81      2.21 o 
   3   4  14      263.19      274.11      2.69 o 
   4   4  14      283.97      286.88     12.67 o 
   5   4  14      133.50      121.26      1.73 o 
   6   4  14       13.28       15.91      0.77 o 
   7   4  14        1.17        1.46      0.34 o 
   0   5  14       25.42       30.11      1.86 o 
   1   5  14      959.20      949.28      9.11 o 
   2   5  14      224.14      232.47      2.81 o 
   3   5  14      250.98      265.35      5.81 o 
   4   5  14       15.83       17.18      0.80 o 
   5   5  14        2.37        2.47      0.61 o 
   6   5  14       29.41       27.41      0.85 o 
   7   5  14       15.91       14.66      0.46 o 
   0   6  14        0.27        2.41      0.83 o 
   1   6  14      923.28      858.40      7.82 o 
   2   6  14       13.08       13.04      0.90 o 
   3   6  14      387.89      395.33      4.05 o 
   4   6  14      128.66      129.52      5.06 o 
   5   6  14       45.41       42.93      1.00 o 
   6   6  14        8.15        7.32      0.69 o 
   0   7  14        0.06        0.14      0.90 o 
   1   7  14      278.69      248.13      3.45 o 
   2   7  14      115.26      117.27      5.64 o 
   3   7  14      281.30      282.87      3.34 o 
   4   7  14       67.76       72.65      3.04 o 
   5   7  14       42.87       41.95      1.17 o 
   6   7  14       20.96       18.86      0.69 o 
   0   8  14       41.07       41.03      2.83 o 
   1   8  14      123.50      122.28      2.18 o 
   2   8  14       57.53       57.96      2.04 o 
   3   8  14       31.42       35.66      1.04 o 
   4   8  14        1.98        1.85      0.36 o 
   5   8  14       36.11       32.64      0.76 o 
   0   9  14        6.96       10.70      0.97 o 
   1   9  14       13.23       14.25      0.54 o 
   2   9  14        3.18        3.69      0.51 o 
   3   9  14       14.94       16.83      0.72 o 
   4   9  14        7.26        5.87      0.55 o 
   0  10  14        5.90        6.63      0.62 o 
   1  10  14        1.49        0.88      0.26 o 
   2  10  14        3.99        6.16      0.36 o 
   1   0  15       25.71       25.97      1.45 o 
   2   0  15        0.74       -0.34      0.90 o 
   3   0  15       16.88       19.88      1.45 o 
   4   0  15        4.23        4.02      0.81 o 
   5   0  15        0.26        5.29      2.79 o 
   6   0  15      139.39      130.51      7.69 o 
   7   0  15       10.26       13.66      1.73 o 
   8   0  15       23.08       23.83      0.69 o 
   0   1  15        3.64        6.22      0.78 o 
   1   1  15       98.20      100.75      1.63 o 
   2   1  15       83.80       98.58      1.85 o 
   3   1  15      236.02      228.94      3.30 o 
   4   1  15      110.21      116.27      2.40 o 
   5   1  15        3.00        3.57      0.63 o 
   6   1  15       48.58       50.21      0.96 o 
   7   1  15       16.75       15.17      0.56 o 
   8   1  15       29.93       28.20      0.51 o 
   0   2  15       22.47       26.03      1.59 o 
   1   2  15       27.86       33.35      0.97 o 
   2   2  15      274.19      263.05      4.60 o 
   3   2  15       16.87       15.74      1.52 o 
   4   2  15       29.97       35.09      0.76 o 
   5   2  15      261.98      242.58      1.97 o 
   6   2  15       21.40       19.93      0.69 o 
   7   2  15        9.37        8.11      0.62 o 
   0   3  15     1558.49     1451.52     10.64 o 
   1   3  15      170.50      151.94      2.53 o 
   2   3  15       11.96       11.73      1.38 o 
   3   3  15      234.25      223.71      4.66 o 
   4   3  15      116.33      115.10      2.11 o 
   5   3  15       10.00        9.30      0.51 o 
   6   3  15       15.21       14.55      0.61 o 
   7   3  15       28.67       26.53      0.97 o 
   0   4  15      140.04      159.61      3.67 o 
   1   4  15      129.45      131.69      7.87 o 
   2   4  15      194.33      193.28      4.31 o 
   3   4  15      712.31      695.87      4.31 o 
   4   4  15       11.33       11.35      0.73 o 
   5   4  15       33.81       31.59      1.37 o 
   6   4  15       13.78       12.58      0.66 o 
   7   4  15       27.58       27.44      0.51 o 
   0   5  15      131.43      144.44      3.88 o 
   1   5  15     1122.26     1090.18      4.23 o 
   2   5  15      186.46      181.83      1.94 o 
   3   5  15      124.15      120.47      1.54 o 
   4   5  15       21.29       20.20      0.85 o 
   5   5  15      235.78      230.91      2.30 o 
   6   5  15        2.09        2.35      0.76 o 
   7   5  15       22.12       23.14      0.76 o 
   0   6  15       81.31       86.68      2.14 o 
   1   6  15      681.94      639.95      4.76 o 
   2   6  15      161.40      151.59      3.16 o 
   3   6  15      361.42      351.74      3.77 o 
   4   6  15       28.48       28.45      1.38 o 
   5   6  15       12.99       12.08      1.04 o 
   6   6  15       48.16       46.33      1.11 o 
   0   7  15       19.28       24.44      1.31 o 
   1   7  15       63.13       51.65      1.17 o 
   2   7  15       27.55       27.75      0.90 o 
   3   7  15       91.45       90.38      1.94 o 
   4   7  15       27.51       25.72      1.62 o 
   5   7  15      130.43      130.48      1.87 o 
   6   7  15       37.75       38.59      0.83 o 
   0   8  15        2.68        1.52      0.83 o 
   1   8  15       47.43       44.17      1.11 o 
   2   8  15       22.82       28.71      1.24 o 
   3   8  15       42.57       39.31      1.14 o 
   4   8  15        6.34        6.35      0.55 o 
   5   8  15        0.33        0.17      0.29 o 
   0   9  15       24.51       29.07      1.17 o 
   1   9  15       21.30       23.12      0.58 o 
   2   9  15       25.90       28.75      0.76 o 
   3   9  15       27.77       33.19      1.04 o 
   4   9  15       16.56       19.06      0.62 o 
   0  10  15        4.14        3.66      0.55 o 
   1  10  15        0.25        0.34      0.28 o 
   2  10  15       17.95       20.17      0.62 o 
   0   0  16      256.33      273.76      4.46 o 
   1   0  16        1.06        1.31      0.97 o 
   2   0  16       83.74       77.30      2.42 o 
   3   0  16       50.52       52.60      2.14 o 
   4   0  16      322.60      308.84      7.70 o 
   5   0  16       23.56       19.95      0.85 o 
   6   0  16       16.36       14.36      1.17 o 
   7   0  16        7.80        5.89      1.10 o 
   8   0  16        9.88        9.67      0.48 o 
   0   1  16        4.22        5.79      0.76 o 
   1   1  16      231.92      218.56      2.88 o 
   2   1  16      308.91      297.34      8.89 o 
   3   1  16      111.05       95.65      2.91 o 
   4   1  16      129.73      128.65      2.22 o 
   5   1  16       70.04       62.65      1.39 o 
   6   1  16        8.58        8.99      0.57 o 
   7   1  16        0.36        0.49      0.39 o 
   8   1  16        7.64        8.42      0.41 o 
   0   2  16       18.46       21.20      1.59 o 
   1   2  16       82.52       77.68      1.86 o 
   2   2  16      133.06      140.86      3.47 o 
   3   2  16       48.42       43.68      2.21 o 
   4   2  16       43.54       44.54      1.20 o 
   5   2  16       14.85       15.82      0.72 o 
   6   2  16       11.87       13.16      0.61 o 
   7   2  16       12.63       12.69      0.56 o 
   0   3  16        0.00        3.86      1.10 o 
   1   3  16       99.47       87.44      3.01 o 
   2   3  16        0.87        1.93      1.45 o 
   3   3  16      149.95      147.14      1.90 o 
   4   3  16       65.49       66.80      1.32 o 
   5   3  16       24.54       21.46      1.22 o 
   6   3  16       28.73       29.23      1.09 o 
   7   3  16       81.59       81.29      1.38 o 
   0   4  16      826.92      816.46      8.51 o 
   1   4  16       83.01       83.86      3.01 o 
   2   4  16       64.05       68.07      1.46 o 
   3   4  16       52.43       52.89      2.70 o 
   4   4  16       63.81       67.81      4.18 o 
   5   4  16      326.75      314.10     12.97 o 
   6   4  16       56.37       58.14      1.06 o 
   7   4  16       20.30       21.55      0.55 o 
   0   5  16       36.49       39.12      1.26 o 
   1   5  16      355.18      331.17      6.32 o 
   2   5  16      611.16      621.00      9.64 o 
   3   5  16      265.85      273.13      3.27 o 
   4   5  16       28.15       27.49      1.38 o 
   5   5  16       27.79       27.83      1.38 o 
   6   5  16       26.68       24.38      1.11 o 
   7   5  16       49.80       52.06      0.83 o 
   0   6  16      158.52      152.01      2.70 o 
   1   6  16      222.29      202.21      2.14 o 
   2   6  16        1.44        3.19      1.35 o 
   3   6  16       46.23       46.30      1.52 o 
   4   6  16      149.39      157.69      2.70 o 
   5   6  16       32.36       27.15      1.17 o 
   6   6  16        4.56        4.42      0.55 o 
   0   7  16        1.32        1.31      0.83 o 
   1   7  16       26.64       24.37      0.90 o 
   2   7  16        8.92       10.94      0.68 o 
   3   7  16        6.25        7.18      0.90 o 
   4   7  16       20.75       21.75      1.10 o 
   5   7  16       10.80       10.35      0.69 o 
   0   8  16        5.15        6.14      0.90 o 
   1   8  16        0.46        0.81      0.56 o 
   2   8  16       37.56       41.45      1.28 o 
   3   8  16       14.62       12.46      0.59 o 
   4   8  16        1.22        1.93      0.48 o 
   5   8  16       16.00       16.30      0.55 o 
   0   9  16       13.64       13.53      0.90 o 
   1   9  16        1.78        1.36      0.34 o 
   2   9  16       18.72       18.26      0.61 o 
   3   9  16       17.28       19.70      0.51 o 
   0  10  16        1.10        0.76      0.41 o 
   1  10  16        2.98        2.62      0.41 o 
   1   0  17      176.98      165.20      3.61 o 
   2   0  17      358.19      351.70      5.10 o 
   3   0  17       16.75       21.47      1.59 o 
   4   0  17        2.87        3.11      0.90 o 
   5   0  17        4.75        4.67      0.65 o 
   6   0  17        2.51        3.38      0.97 o 
   7   0  17        0.37        1.03      0.69 o 
   0   1  17      134.82      154.57      2.48 o 
   1   1  17       89.95       73.96      3.43 o 
   2   1  17       26.26       25.68      1.09 o 
   3   1  17      230.24      218.46      4.31 o 
   4   1  17        6.65       13.65      1.07 o 
   5   1  17       81.28       74.38      1.49 o 
   6   1  17       30.39       28.78      1.18 o 
   7   1  17       12.38       12.16      0.46 o 
   0   2  17      566.20      571.35      7.04 o 
   1   2  17      218.57      199.38      2.93 o 
   2   2  17       37.60       33.30      1.87 o 
   3   2  17       51.53       52.85      8.05 o 
   4   2  17       31.22       35.22      0.88 o 
   5   2  17        5.04        4.67      0.57 o 
   6   2  17       40.68       34.80      0.78 o 
   7   2  17        4.59        4.45      0.37 o 
   0   3  17       27.88       28.11      1.93 o 
   1   3  17       38.01       38.25      1.46 o 
   2   3  17      236.69      243.96      4.80 o 
   3   3  17      410.62      401.28      3.53 o 
   4   3  17      342.57      354.06     18.90 o 
   5   3  17       58.89       56.59      1.69 o 
   6   3  17       40.46       43.23      0.78 o 
   7   3  17       23.40       24.11      0.83 o 
   0   4  17      144.10      143.30      3.81 o 
   1   4  17      710.78      685.65      4.11 o 
   2   4  17      618.94      621.01      3.18 o 
   3   4  17      132.07      136.36      2.29 o 
   4   4  17      120.68      125.51      2.42 o 
   5   4  17      169.07      179.64      2.74 o 
   6   4  17       42.10       41.09      1.31 o 
   7   4  17       71.88       72.74      1.18 o 
   0   5  17     1684.78     1691.76    100.08 o 
   1   5  17      126.56      115.78      2.53 o 
   2   5  17       60.72       54.11      2.18 o 
   3   5  17      440.48      448.96      4.13 o 
   4   5  17       80.53       80.80      2.08 o 
   5   5  17       60.11       56.90      1.73 o 
   6   5  17        0.02        0.00      0.62 o 
   0   6  17        0.68        0.76      0.90 o 
   1   6  17       40.20       33.66      1.03 o 
   2   6  17      123.85      135.70      6.79 o 
   3   6  17       74.11       75.60      1.80 o 
   4   6  17        3.95        5.31      0.97 o 
   5   6  17        1.39        1.17      0.76 o 
   6   6  17       20.65       22.50      0.54 o 
   0   7  17        9.51        5.59      0.90 o 
   1   7  17      133.17      117.18      1.64 o 
   2   7  17       11.60       13.16      0.73 o 
   3   7  17        7.21        7.25      0.90 o 
   4   7  17       32.46       34.75      1.24 o 
   5   7  17       15.56       14.98      0.69 o 
   0   8  17       11.88       14.56      1.04 o 
   1   8  17       28.62       29.12      0.90 o 
   2   8  17        0.57        1.14      0.48 o 
   3   8  17       15.09       17.12      0.61 o 
   4   8  17        8.49        7.36      0.40 o 
   0   9  17       15.26       15.81      0.83 o 
   1   9  17       35.05       42.13      0.71 o 
   2   9  17        5.38        5.97      0.46 o 
   3   9  17       37.94       39.22      1.14 o 
   1  10  17        1.09        1.10      0.35 o 
   0   0  18       64.24       66.25      2.42 o 
   1   0  18        4.38        3.80      1.24 o 
   2   0  18       39.05       32.95      1.87 o 
   3   0  18        3.56        4.12      0.80 o 
   4   0  18       65.75       62.99      2.01 o 
   5   0  18       11.42       11.19      0.73 o 
   6   0  18        0.48        0.28      0.83 o 
   7   0  18       38.24       35.38      1.11 o 
   0   1  18        0.07        3.38      1.17 o 
   1   1  18       44.16       45.80      1.46 o 
   2   1  18       14.35       11.73      1.07 o 
   3   1  18       25.16       24.27      0.74 o 
   4   1  18      114.98      114.09      1.42 o 
   5   1  18       10.66       10.57      0.63 o 
   6   1  18       50.18       42.63      1.08 o 
   7   1  18        0.98        1.21      0.31 o 
   0   2  18       36.09       47.32      2.28 o 
   1   2  18      111.24      106.42      2.28 o 
   2   2  18      278.44      263.67      4.94 o 
   3   2  18        0.96        1.18      0.67 o 
   4   2  18        1.56        1.38      0.63 o 
   5   2  18       35.79       35.41      1.33 o 
   6   2  18       24.01       23.00      0.65 o 
   7   2  18       12.72       13.14      0.44 o 
   0   3  18      274.84      260.52      5.08 o 
   1   3  18      166.58      159.35      3.71 o 
   2   3  18       90.66       88.92      1.36 o 
   3   3  18      127.29      130.66      2.63 o 
   4   3  18       58.09       64.33      2.42 o 
   5   3  18      107.12      106.65      1.29 o 
   6   3  18       57.74       53.59      1.14 o 
   7   3  18        5.10        4.79      0.36 o 
   0   4  18      117.37      117.27      1.64 o 
   1   4  18      247.89      241.77      2.73 o 
   2   4  18        5.41        6.26      0.66 o 
   3   4  18      113.98      125.89      5.47 o 
   4   4  18      105.65      110.70      2.22 o 
   5   4  18       28.71       27.88      2.04 o 
   6   4  18        6.73        7.33      0.50 o 
   7   4  18       40.21       44.35      0.83 o 
   0   5  18       24.79       22.10      1.24 o 
   1   5  18      235.72      211.81      2.19 o 
   2   5  18      188.43      173.44      2.12 o 
   3   5  18      135.97      130.15      2.29 o 
   4   5  18       17.37       17.26      1.31 o 
   5   5  18       53.73       51.85      1.66 o 
   6   5  18       19.07       19.13      0.83 o 
   0   6  18       13.87       10.22      1.10 o 
   1   6  18      290.93      243.77      2.34 o 
   2   6  18       11.15       13.18      1.14 o 
   3   6  18       25.89       25.55      1.17 o 
   4   6  18      140.74      133.62      2.36 o 
   5   6  18       65.12       60.19      1.45 o 
   6   6  18        5.16        5.87      0.48 o 
   0   7  18        0.04        0.76      0.90 o 
   1   7  18       72.43       62.95      1.22 o 
   2   7  18       23.71       20.84      0.78 o 
   3   7  18      104.20       93.70      1.80 o 
   4   7  18        7.86        6.28      0.76 o 
   5   7  18        3.58        3.17      0.41 o 
   0   8  18       11.21       10.28      0.97 o 
   1   8  18       49.23       43.98      0.95 o 
   2   8  18       16.81       17.32      0.97 o 
   3   8  18       47.12       51.99      0.83 o 
   4   8  18        1.99        2.69      0.48 o 
   0   9  18        6.65        6.97      0.69 o 
   1   9  18        2.59        3.05      0.41 o 
   2   9  18        5.70        6.99      0.41 o 
   3   9  18       11.05       11.81      0.48 o 
   1   0  19       73.86       76.36      2.77 o 
   2   0  19       43.98       46.16      2.14 o 
   3   0  19      107.53      106.99      1.74 o 
   4   0  19      160.54      147.72      2.91 o 
   5   0  19       59.58       55.37      1.94 o 
   6   0  19      240.61      236.33      3.13 o 
   7   0  19       10.76       10.35      0.76 o 
   0   1  19       47.15       45.61      2.28 o 
   1   1  19      143.04      138.45      2.52 o 
   2   1  19      470.62      475.32      4.06 o 
   3   1  19      161.97      160.92      1.89 o 
   4   1  19       82.27       78.28      1.57 o 
   5   1  19       60.93       58.70      1.37 o 
   6   1  19      106.62       97.10      1.44 o 
   7   1  19       43.52       44.38      0.76 o 
   0   2  19       68.51       78.28      2.97 o 
   1   2  19      467.71      422.62      9.67 o 
   2   2  19       62.51       62.50      1.16 o 
   3   2  19       72.40       75.67      2.28 o 
   4   2  19      152.63      139.05      2.22 o 
   5   2  19       30.91       27.31      0.80 o 
   6   2  19        2.29        2.80      0.42 o 
   7   2  19       26.53       24.84      0.47 o 
   0   3  19       51.06       41.94      0.98 o 
   1   3  19      508.31      487.52      2.31 o 
   2   3  19      144.35      137.95      1.45 o 
   3   3  19      153.60      158.87      9.92 o 
   4   3  19        1.73        2.45      0.51 o 
   5   3  19       19.40       22.17      0.70 o 
   6   3  19       19.86       18.40      0.52 o 
   7   3  19        0.43        0.14      0.41 o 
   0   4  19        0.74        0.03      0.68 o 
   1   4  19      169.36      155.74      1.58 o 
   2   4  19      137.22      133.87      2.49 o 
   3   4  19        4.89        4.06      0.76 o 
   4   4  19       37.44       39.38      2.31 o 
   5   4  19       61.93       61.80      2.18 o 
   6   4  19        2.52        2.15      0.40 o 
   0   5  19        2.90        1.66      0.90 o 
   1   5  19       59.56       54.42      1.22 o 
   2   5  19        2.95        2.63      0.63 o 
   3   5  19       64.20       59.25      1.66 o 
   4   5  19       19.64       18.99      1.24 o 
   5   5  19       53.84       53.65      1.59 o 
   6   5  19       19.79       19.75      0.76 o 
   0   6  19       25.90       24.58      1.24 o 
   1   6  19      121.08      104.02      2.94 o 
   2   6  19       63.89       60.00      2.25 o 
   3   6  19       93.65       93.30      1.87 o 
   4   6  19       18.77       18.30      1.10 o 
   5   6  19       31.30       29.64      1.04 o 
   0   7  19       22.35       18.57      1.17 o 
   1   7  19      108.64       93.65      1.42 o 
   2   7  19       12.57       13.43      0.66 o 
   3   7  19       53.00       47.05      1.00 o 
   4   7  19       26.73       28.46      1.04 o 
   5   7  19       13.05       12.18      0.41 o 
   0   8  19       11.89       12.49      0.90 o 
   1   8  19       33.51       26.39      1.07 o 
   2   8  19        2.00        2.05      0.40 o 
   3   8  19        7.20        7.17      0.41 o 
   4   8  19        9.99       12.29      0.55 o 
   0   9  19        1.57        2.69      0.55 o 
   1   9  19        8.23       10.56      0.43 o 
   2   9  19       14.24       16.23      0.62 o 
   0   0  20      287.73      301.65      5.36 o 
   1   0  20        3.43        3.80      1.38 o 
   2   0  20       42.59       39.49      2.52 o 
   3   0  20      175.57      177.63      2.84 o 
   4   0  20       29.17       28.94      1.52 o 
   5   0  20      130.57      126.26      2.63 o 
   6   0  20      283.19      271.10      3.14 o 
   7   0  20       23.89       21.55      0.76 o 
   0   1  20       23.88       25.27      1.86 o 
   1   1  20        0.45        0.93      0.54 o 
   2   1  20      370.93      354.08      2.03 o 
   3   1  20       79.41       77.98      1.42 o 
   4   1  20      423.57      415.76      5.63 o 
   5   1  20       10.37       11.05      0.62 o 
   6   1  20       15.38       14.64      0.73 o 
   7   1  20       35.02       36.41      0.61 o 
   0   2  20      294.94      300.19      2.72 o 
   1   2  20      688.23      659.86      5.93 o 
   2   2  20      708.38      660.45      4.16 o 
   3   2  20      171.99      181.27      8.53 o 
   4   2  20       91.07       90.12      1.54 o 
   5   2  20       18.23       17.48      1.00 o 
   6   2  20       29.87       29.34      0.64 o 
   7   2  20        8.72        9.11      0.48 o 
   0   3  20      550.05      494.91      3.33 o 
   1   3  20      493.67      451.29      3.19 o 
   2   3  20       30.19       27.16      1.09 o 
   3   3  20      113.69      115.56      6.51 o 
   4   3  20      179.75      192.81      3.61 o 
   5   3  20       36.76       38.46      0.80 o 
   6   3  20       21.83       21.40      0.49 o 
   0   4  20      175.66      152.82      1.96 o 
   1   4  20       61.42       52.25      1.09 o 
   2   4  20      214.01      201.51      2.09 o 
   3   4  20       63.34       69.05      1.54 o 
   4   4  20       21.81       25.44      1.86 o 
   5   4  20       14.17       12.51      0.66 o 
   6   4  20       34.84       34.89      0.73 o 
   0   5  20        6.38        6.83      1.04 o 
   1   5  20       44.15       43.03      1.52 o 
   2   5  20      104.92      107.06      1.54 o 
   3   5  20       18.03       16.57      1.04 o 
   4   5  20       12.82       11.25      1.10 o 
   5   5  20       16.70       18.16      1.04 o 
   6   5  20       24.59       26.95      0.76 o 
   0   6  20       37.44       39.72      1.52 o 
   1   6  20       15.65       15.66      0.80 o 
   2   6  20       47.57       49.38      1.38 o 
   3   6  20       23.49       20.92      1.04 o 
   4   6  20        1.40        1.86      0.76 o 
   5   6  20       21.13       23.14      0.83 o 
   0   7  20        0.32        0.62      0.83 o 
   1   7  20       15.12       11.60      1.42 o 
   2   7  20        6.80        5.66      0.53 o 
   3   7  20       34.10       34.54      1.42 o 
   4   7  20        2.31        2.07      0.55 o 
   0   8  20       39.29       34.62      1.17 o 
   1   8  20       20.03       20.00      0.66 o 
   2   8  20       21.94       26.62      0.58 o 
   3   8  20       12.25       16.12      0.37 o 
   0   9  20       25.85       23.28      0.76 o 
   1   9  20       23.16       29.22      0.76 o 
   1   0  21      556.12      494.50      5.53 o 
   2   0  21      375.21      375.81     13.02 o 
   3   0  21       24.97       20.58      1.24 o 
   4   0  21      178.43      170.44      3.12 o 
   5   0  21        8.05        8.76      1.04 o 
   6   0  21        0.67        1.38      0.83 o 
   7   0  21       12.82       12.98      0.55 o 
   0   1  21      995.58      919.90      5.14 o 
   1   1  21      271.80      247.50      2.88 o 
   2   1  21      237.98      242.60      3.44 o 
   3   1  21       18.19       16.78      0.88 o 
   4   1  21      191.99      205.90      8.39 o 
   5   1  21       11.50       13.31      0.89 o 
   6   1  21       75.95       73.69      1.15 o 
   7   1  21       21.00       21.70      0.62 o 
   0   2  21     2006.40     1857.93      6.79 o 
   1   2  21       36.47       35.88      0.85 o 
   2   2  21      418.81      397.71      3.83 o 
   3   2  21        2.53        2.71      0.68 o 
   4   2  21      167.72      171.99      2.81 o 
   5   2  21       34.33       35.71      0.81 o 
   6   2  21       62.35       61.76      0.95 o 
   0   3  21      363.70      330.29      2.76 o 
   1   3  21       23.48       26.98      0.70 o 
   2   3  21      968.75      903.50      4.84 o 
   3   3  21       27.62       28.24      1.38 o 
   4   3  21      125.42      125.90      1.41 o 
   5   3  21       44.81       45.59      0.79 o 
   6   3  21       42.42       44.62      0.76 o 
   0   4  21      335.75      303.53      2.68 o 
   1   4  21       17.86       16.29      0.70 o 
   2   4  21       63.04       62.95      2.39 o 
   3   4  21      160.21      168.89      2.46 o 
   4   4  21      182.88      183.61      8.33 o 
   5   4  21       15.23       13.29      0.60 o 
   6   4  21        7.12        7.04      0.55 o 
   0   5  21       16.85       12.91      1.10 o 
   1   5  21        0.60        0.28      0.59 o 
   2   5  21       13.76       12.31      0.76 o 
   3   5  21       23.96       26.72      1.10 o 
   4   5  21       22.16       21.41      1.24 o 
   5   5  21       16.56       17.68      0.90 o 
   0   6  21       15.04       13.53      1.10 o 
   1   6  21        4.81        6.72      0.71 o 
   2   6  21       13.26       14.17      0.71 o 
   3   6  21       14.52       17.26      0.90 o 
   4   6  21        9.85        8.56      0.83 o 
   5   6  21        9.30       10.01      0.55 o 
   0   7  21        3.14        2.42      0.76 o 
   1   7  21       32.67       34.36      0.90 o 
   2   7  21        0.49        0.92      0.46 o 
   3   7  21        7.42        8.23      0.48 o 
   4   7  21        1.41        0.76      0.41 o 
   0   8  21        2.98        3.11      0.62 o 
   1   8  21        3.31        4.68      0.46 o 
   2   8  21        7.30        7.39      0.33 o 
   3   8  21       16.44       19.61      0.62 o 
   0   9  21        3.95        3.52      0.35 o 
   0   0  22       36.66       31.09      1.38 o 
   1   0  22       55.24       38.48      1.07 o 
   2   0  22       54.72       46.62      2.97 o 
   3   0  22       52.63       60.06      1.80 o 
   4   0  22      278.09      267.44      3.83 o 
   5   0  22       70.01       67.30      1.87 o 
   6   0  22       58.60       53.54      1.31 o 
   0   1  22      108.08      108.55      1.62 o 
   1   1  22       75.12       79.15      1.43 o 
   2   1  22      244.40      219.09      2.34 o 
   3   1  22      130.26      126.77      2.88 o 
   4   1  22      117.03      126.00      4.86 o 
   5   1  22      127.39      124.75      2.04 o 
   6   1  22       42.99       46.18      0.85 o 
   0   2  22      680.11      617.84      3.74 o 
   1   2  22       23.35       22.60      0.65 o 
   2   2  22      486.82      470.05      3.37 o 
   3   2  22      394.92      398.37     15.20 o 
   4   2  22      130.39      135.50      1.49 o 
   5   2  22       25.03       25.78      0.96 o 
   6   2  22        1.04        1.27      0.36 o 
   0   3  22      584.08      538.62      6.78 o 
   1   3  22       96.99       87.25      1.08 o 
   2   3  22      494.60      473.24      4.76 o 
   3   3  22       69.53       69.95      1.34 o 
   4   3  22       91.98       98.18      1.66 o 
   5   3  22       41.53       45.68      0.74 o 
   6   3  22       23.70       22.31      0.69 o 
   0   4  22      266.27      257.07      3.48 o 
   1   4  22      147.16      121.02      1.69 o 
   2   4  22       91.74       91.96      1.44 o 
   3   4  22       60.85       67.23      0.97 o 
   4   4  22      117.80      123.83      4.78 o 
   5   4  22        6.30        8.04      0.48 o 
   0   5  22       49.73       41.05      1.59 o 
   1   5  22        2.81        1.97      0.61 o 
   2   5  22        8.77        8.70      0.68 o 
   3   5  22        7.61        9.87      0.59 o 
   4   5  22       10.13       10.63      0.97 o 
   5   5  22       15.48       16.16      0.76 o 
   0   6  22        7.82        7.80      0.97 o 
   1   6  22       27.28       24.56      1.04 o 
   2   6  22       40.04       38.45      1.24 o 
   3   6  22       20.58       22.44      0.90 o 
   4   6  22       26.83       28.94      1.04 o 
   5   6  22        2.12        1.66      0.35 o 
   0   7  22       18.31       21.75      1.04 o 
   1   7  22       36.29       39.29      0.90 o 
   2   7  22       26.28       29.11      0.71 o 
   3   7  22        1.01        0.84      0.33 o 
   4   7  22        2.61        2.42      0.35 o 
   0   8  22      100.96      112.10      1.59 o 
   1   8  22        6.74        7.51      0.43 o 
   2   8  22        5.51        5.94      0.38 o 
   1   0  23       50.19       41.67      1.10 o 
   2   0  23      257.23      231.41     15.55 o 
   3   0  23       43.62       41.59      1.59 o 
   4   0  23       36.81       38.82      2.59 o 
   5   0  23        6.27        7.94      0.97 o 
   6   0  23       57.31       52.93      1.18 o 
   0   1  23      963.71      805.19     12.55 o 
   1   1  23       98.88       90.30      1.21 o 
   2   1  23        5.33        4.90      0.53 o 
   3   1  23        9.16        9.09      0.73 o 
   4   1  23       76.99       71.88      1.47 o 
   5   1  23        5.39        6.38      0.76 o 
   6   1  23        5.71        5.10      0.48 o 
   0   2  23        3.93        4.16      2.14 o 
   1   2  23      196.20      179.13      2.24 o 
   2   2  23      602.71      542.95      5.31 o 
   3   2  23       43.73       38.90      1.07 o 
   4   2  23       20.21       22.63      0.73 o 
   5   2  23       30.71       31.99      0.68 o 
   6   2  23       13.89       14.26      0.55 o 
   0   3  23      414.71      368.69      2.97 o 
   1   3  23      123.89      116.16      1.41 o 
   2   3  23       27.10       28.24      0.80 o 
   3   3  23      106.03      110.43      1.31 o 
   4   3  23      170.79      181.44      2.23 o 
   5   3  23       45.63       43.42      0.79 o 
   0   4  23       73.66       64.46      1.87 o 
   1   4  23        6.79       10.04      0.73 o 
   2   4  23      208.36      201.58      2.29 o 
   3   4  23        0.24        1.67      0.41 o 
   4   4  23       45.83       53.28      2.49 o 
   5   4  23       59.29       59.77      0.76 o 
   0   5  23       11.37       12.42      1.10 o 
   1   5  23       12.79       15.54      1.04 o 
   2   5  23       18.90       21.89      0.78 o 
   3   5  23       11.75       13.88      0.59 o 
   4   5  23       19.81       21.54      1.04 o 
   5   5  23        3.45        4.42      0.48 o 
   0   6  23       22.35       23.62      1.17 o 
   1   6  23       24.66       24.17      0.83 o 
   2   6  23        4.74        4.98      0.51 o 
   3   6  23       10.81       12.94      0.55 o 
   4   6  23        3.18        4.00      0.55 o 
   0   7  23        2.80        4.14      0.76 o 
   1   7  23       11.90       13.12      0.59 o 
   2   7  23       26.97       32.67      0.66 o 
   3   7  23       16.19       13.74      0.69 o 
   0   8  23        8.54        8.21      0.55 o 
   1   8  23        0.77        0.97      0.41 o 
   0   0  24       27.64       24.79      1.38 o 
   1   0  24       61.85       60.92      1.32 o 
   2   0  24       44.13       46.70      1.42 o 
   3   0  24        7.58        7.73      1.04 o 
   4   0  24      270.12      289.87     26.99 o 
   5   0  24        0.01        0.14      0.69 o 
   6   0  24       14.84       15.74      0.69 o 
   0   1  24        5.31        7.15      0.73 o 
   1   1  24      142.52      114.24      1.21 o 
   2   1  24      236.74      225.52      6.39 o 
   3   1  24      100.29       97.48      1.54 o 
   4   1  24       43.17       43.41      1.87 o 
   5   1  24       21.37       20.81      0.93 o 
   6   1  24       41.73       40.64      0.61 o 
   0   2  24      434.40      373.71      6.75 o 
   1   2  24      129.51       99.05      2.51 o 
   2   2  24       70.03       61.71      1.11 o 
   3   2  24       30.60       31.52      0.97 o 
   4   2  24       48.38       52.42      1.26 o 
   5   2  24       63.22       62.14      0.97 o 
   6   2  24       29.10       27.93      0.62 o 
   0   3  24        2.98        4.23      0.68 o 
   1   3  24       46.07       33.50      1.00 o 
   2   3  24       45.32       43.81      1.19 o 
   3   3  24       84.14       81.01      1.10 o 
   4   3  24      149.59      156.03      1.80 o 
   5   3  24        4.75        4.94      0.41 o 
   0   4  24        4.14        3.11      0.90 o 
   1   4  24       48.55       42.33      1.08 o 
   2   4  24       52.70       55.13      1.12 o 
   3   4  24       22.16       22.73      0.68 o 
   4   4  24       62.07       65.25      0.96 o 
   5   4  24        8.54       10.49      0.62 o 
   0   5  24        0.12        1.45      0.90 o 
   1   5  24        2.50        2.25      0.56 o 
   2   5  24        8.16        7.54      0.59 o 
   3   5  24       14.05       15.12      0.76 o 
   4   5  24       24.14       27.01      0.97 o 
   0   6  24       13.43       12.91      0.97 o 
   1   6  24        2.68        3.42      1.24 o 
   2   6  24        5.02        5.75      0.59 o 
   3   6  24       28.90       31.22      0.61 o 
   4   6  24       10.10       11.87      0.55 o 
   0   7  24       24.87       27.84      0.97 o 
   1   7  24       23.52       22.39      0.61 o 
   2   7  24       13.81       13.77      0.45 o 
   3   7  24       26.56       25.71      0.62 o 
   0   8  24       16.10       20.03      0.55 o 
   1   0  25        5.82        3.81      0.68 o 
   2   0  25       21.75       24.45      2.14 o 
   3   0  25       25.73       27.48      1.38 o 
   4   0  25        5.02        6.24      0.65 o 
   5   0  25       26.01       26.25      1.04 o 
   0   1  25       25.37       30.42      1.03 o 
   1   1  25      225.19      195.03      1.52 o 
   2   1  25       16.21       16.21      0.57 o 
   3   1  25       28.47       28.13      1.90 o 
   4   1  25       29.43       27.61      0.92 o 
   5   1  25        6.96        6.51      0.51 o 
   0   2  25        1.91        2.91      0.63 o 
   1   2  25       18.07       13.32      0.55 o 
   2   2  25       12.73       12.06      0.64 o 
   3   2  25      102.61      100.36      1.28 o 
   4   2  25        1.13        1.36      0.39 o 
   5   2  25       30.75       29.17      0.66 o 
   0   3  25       42.72       40.44      1.10 o 
   1   3  25       26.66       22.38      0.67 o 
   2   3  25        3.83        3.93      0.59 o 
   3   3  25        7.55        7.11      0.86 o 
   4   3  25       14.63       15.43      0.49 o 
   5   3  25       18.08       17.75      0.44 o 
   0   4  25        0.00        0.62      0.83 o 
   1   4  25       11.12       11.67      0.73 o 
   2   4  25       24.46       24.50      0.65 o 
   3   4  25        4.94        5.76      0.43 o 
   4   4  25        7.91       10.01      0.76 o 
   0   5  25       79.80       74.52      1.80 o 
   1   5  25        6.42        5.10      0.59 o 
   2   5  25        4.27        4.66      0.54 o 
   3   5  25        6.70       10.00      1.28 o 
   4   5  25       16.68       15.95      0.69 o 
   0   6  25        1.93        1.86      0.76 o 
   1   6  25        6.40        9.13      0.56 o 
   2   6  25        5.10        5.97      0.44 o 
   3   6  25        9.04       11.11      0.62 o 
   0   7  25        4.27        4.14      0.55 o 
   1   7  25       26.98       30.95      0.93 o 
   2   7  25       11.96       14.64      0.62 o 
   0   0  26       86.94       79.16      2.08 o 
   1   0  26        0.18        0.44      0.53 o 
   2   0  26       23.42       26.04      1.21 o 
   3   0  26       23.10       20.72      1.24 o 
   4   0  26       33.48       30.12      1.31 o 
   5   0  26       18.40       18.37      0.83 o 
   0   1  26        6.86        9.33      0.73 o 
   1   1  26       11.88        9.57      0.55 o 
   2   1  26      158.92      148.52      2.29 o 
   3   1  26        1.08        2.54      0.69 o 
   4   1  26       13.36       13.03      0.71 o 
   5   1  26       12.48       11.52      0.59 o 
   0   2  26      103.25       91.23      1.52 o 
   1   2  26       39.72       34.56      0.73 o 
   2   2  26       10.80       11.99      0.62 o 
   3   2  26       24.15       25.42      0.59 o 
   4   2  26       58.51       61.07      1.02 o 
   5   2  26        3.69        3.83      0.33 o 
   0   3  26       10.36        8.94      0.83 o 
   1   3  26       29.56       28.22      0.76 o 
   2   3  26       37.02       35.61      0.93 o 
   3   3  26        8.33        7.05      0.47 o 
   4   3  26        5.87        6.42      0.34 o 
   0   4  26        0.00        1.03      0.83 o 
   1   4  26       36.75       41.86      1.00 o 
   2   4  26        5.80        7.29      0.51 o 
   3   4  26        0.24        0.17      0.41 o 
   4   4  26        2.55        2.90      0.48 o 
   0   5  26        1.35        1.66      0.76 o 
   1   5  26       21.60       26.59      0.78 o 
   2   5  26       37.37       37.73      0.78 o 
   3   5  26        1.70        2.97      0.55 o 
   0   6  26        1.95        1.66      0.62 o 
   1   6  26       64.39       73.11      0.98 o 
   2   6  26       18.23       18.53      0.46 o 
   3   6  26       12.48       16.99      0.55 o 
   0   7  26       12.56       13.05      0.62 o 
   1   7  26       18.78       22.87      0.62 o 
   1   0  27        0.85        0.54      0.58 o 
   2   0  27        6.85        6.69      0.63 o 
   3   0  27       57.15       54.33      1.66 o 
   4   0  27       11.35       12.98      0.90 o 
   5   0  27        0.53        0.14      0.41 o 
   0   1  27        3.49        2.90      0.63 o 
   1   1  27        0.74        0.87      0.41 o 
   2   1  27        9.03        9.24      0.47 o 
   3   1  27       84.42       89.00      0.97 o 
   4   1  27        8.87        9.31      0.59 o 
   5   1  27        7.74        6.70      0.34 o 
   0   2  27       11.69       12.83      0.78 o 
   1   2  27       19.71       22.52      0.73 o 
   2   2  27       38.19       38.28      0.82 o 
   3   2  27        4.27        4.76      0.46 o 
   4   2  27       13.97       14.81      0.56 o 
   0   3  27       17.96       16.85      1.17 o 
   1   3  27        1.12        1.12      0.56 o 
   2   3  27       98.87      100.77      1.32 o 
   3   3  27        4.14        3.51      0.31 o 
   4   3  27        0.76        1.63      0.29 o 
   0   4  27        4.77        4.97      0.90 o 
   1   4  27        1.11        1.02      0.56 o 
   2   4  27       28.95       28.97      0.97 o 
   3   4  27        0.01        0.32      0.41 o 
   0   5  27      131.30      128.62      1.94 o 
   1   5  27       22.99       26.77      0.73 o 
   2   5  27        0.25        0.17      0.34 o 
   3   5  27       17.72       23.07      0.76 o 
   0   6  27        7.11        8.08      0.62 o 
   1   6  27       10.95       14.64      0.72 o 
   2   6  27       33.43       37.41      0.83 o 
   0   0  28       53.00       47.14      1.59 o 
   1   0  28        4.56        3.11      0.63 o 
   2   0  28       46.32       51.26      3.77 o 
   3   0  28        6.24        7.05      0.61 o 
   4   0  28        2.74        3.86      0.62 o 
   0   1  28        6.82        7.46      0.68 o 
   1   1  28       54.58       49.68      0.78 o 
   2   1  28       17.68       17.31      0.63 o 
   3   1  28        1.03        0.82      0.39 o 
   4   1  28       12.33       13.07      0.86 o 
   0   2  28        3.48        4.08      0.63 o 
   1   2  28        9.99        7.90      0.47 o 
   2   2  28        6.26        6.93      0.56 o 
   3   2  28        7.04        6.13      0.41 o 
   4   2  28        0.19        0.56      0.31 o 
   0   3  28       20.11       17.54      1.04 o 
   1   3  28        2.94        2.94      0.59 o 
   2   3  28        3.46        5.31      0.35 o 
   3   3  28       10.22        9.92      0.30 o 
   0   4  28        0.03       -0.14      0.69 o 
   1   4  28        9.70       10.51      0.61 o 
   2   4  28        4.22        5.06      0.41 o 
   3   4  28        3.19        1.93      0.41 o 
   0   5  28       14.07       15.88      0.83 o 
   1   5  28        0.96        0.41      0.39 o 
   2   5  28        7.11        7.84      0.36 o 
   0   6  28       19.38       24.66      0.69 o 
   1   6  28       21.66       26.19      0.62 o 
   1   0  29       50.54       51.03      1.07 o 
   2   0  29        3.12        4.79      0.51 o 
   3   0  29        1.93        1.86      0.69 o 
   4   0  29        2.94        2.62      0.48 o 
   0   1  29        0.29        0.48      0.59 o 
   1   1  29        2.42        3.00      0.40 o 
   2   1  29        4.20        4.99      0.43 o 
   3   1  29       62.46       65.85      1.27 o 
   4   1  29       16.71       19.10      0.44 o 
   0   2  29       85.49       94.11      1.35 o 
   1   2  29        4.02        3.82      0.47 o 
   2   2  29       26.91       31.52      0.63 o 
   3   2  29       14.66       16.84      0.42 o 
   0   3  29       27.21       27.21      1.11 o 
   1   3  29       11.46        9.87      0.59 o 
   2   3  29       61.68       73.96      0.56 o 
   3   3  29        5.32        6.07      0.41 o 
   0   4  29        9.27        9.18      0.76 o 
   1   4  29        2.92        1.98      0.44 o 
   2   4  29       22.05       24.15      0.41 o 
   0   5  29       18.03       22.72      0.76 o 
   1   5  29       23.22       29.75      0.54 o 
   0   0  30      136.58      165.80      2.36 o 
   1   0  30       93.64       95.52      1.28 o 
   2   0  30        3.38        4.07      0.76 o 
   3   0  30        0.27        0.34      0.55 o 
   0   1  30       21.04       20.67      1.07 o 
   1   1  30       15.02       17.83      0.51 o 
   2   1  30       30.92       38.99      0.69 o 
   3   1  30        6.96        7.46      0.44 o 
   0   2  30       20.02       25.69      1.10 o 
   1   2  30        1.76        2.07      0.48 o 
   2   2  30        9.70       10.77      0.34 o 
   3   2  30        2.49        2.00      0.41 o 
   0   3  30        2.95        2.90      0.62 o 
   1   3  30        2.98        2.81      0.28 o 
   2   3  30       10.59       11.11      0.62 o 
   0   4  30        0.01       -0.41      0.55 o 
   1   4  30       15.46       16.92      0.49 o 
   1   0  31       23.49       19.27      0.63 o 
   2   0  31       14.03       13.39      0.76 o 
   3   0  31        7.33        6.70      0.48 o 
   0   1  31       63.06       68.99      1.03 o 
   1   1  31       51.33       61.25      0.93 o 
   2   1  31        8.38        8.29      0.37 o 
   0   2  31       10.69       11.60      0.76 o 
   1   2  31       12.06       14.66      0.42 o 
   2   2  31        4.65        5.09      0.27 o 
   0   3  31       18.39       19.61      0.76 o 
   1   3  31        5.69        5.48      0.45 o 
   0   0  32       89.45      104.90      1.46 o 
   1   0  32       41.20       45.78      1.04 o 
   2   0  32       12.81       15.68      0.55 o 
   0   1  32        0.85        2.07      0.55 o 
   1   1  32       67.08       80.77      0.80 o 
   0   2  32      118.84      135.70      1.53 o 
   1   2  32       16.52       21.34      0.69 o 
                                                 
